# Supplementary material for: High-fat diet impact on intestinal cholesterol conversion by the microbiota and serum cholesterol levels
Source: iScience. 2023 Aug 21;26(9):107697. doi: 10.1016/j.isci.2023.107697 (PMC10485154; doi:10.1016/j.isci.2023.107697)
Supplement: Table S2. Associations between taxonomic microbiota compositions, serum lipids and cholesterol-to-coprostanol conversion as determined by generalized linear mixed effects models, related to Figures 2, 5, 6, and S1 [file mmc2.xlsx]

## Sheet: Table S2
Table S2. Associations between taxonomic microbiota compositions, serum lipids and cholesterol-to-coprostanol conversion as determined by generalized linear mixed effects models, Related to Figures 2, 5, 6 and S1.
(A) Associations between taxonomic microbiota composition and fecal cholesterol-to-coprostanol conversion in two cohorts with (CARBFUNC, n= 145) and without obesity (KETO, n=23) before dietary intervention, (B) Microbiota alterations in response to LCHF diets (nPRE = 173, nLCHF = 62), (C) Serum lipid and fecal sterols alterations in response to LCHF diets (nPRE = 143, nLCHF = 54), and cholesterol…
Taxon	D_0__Bacteria.D_1__Firmicutes.D_2__Clostridia.D_3__Clostridiales.D_4__Ruminococcaceae.D_5__.Eubacterium..coprostanoligenes.group
	Estimates	CI			OR	CI 95 %			p value	q value (FDR adjusted)	sig. Niveau	marginal R2	conditional R2	Multiple Linear Fixed Effect Model	coef	stderr	tval	pval	qval
(Intercept)	-0.00537811	-0.0186632	-	0.00790703	0.994636	0.982063	-	1.00771	0.489158	0.834713	ns	0.230112	0.231539	Fecal cholesterol	-9.78717e-05	3.48505e-05	-2.80833	0.00560853	0.0613498
Fecal cholesterol	-9.41614e-05	-0.000162079	-	-2.62438e-05	0.999906	0.999839	-	0.999973	0.00731443	0.094446	*			Coprostanol	0.000173996	3.74821e-05	4.64211	7.20586e-06	0.000192466
Coprostanol	0.000181138	0.00010902	-	0.000253256	1.00018	1.00011	-	1.00025	2.40769e-06	0.000104239	****			Serum cholesterol	-3.1666e-05	0.000209373	-0.151242	0.879978	0.979204
Serum cholesterol	4.98725e-05	-0.000328093	-	0.000427838	1.00005	0.999682	-	1.00042	0.79785	0.983315	ns			TAG	1.2587e-05	4.18752e-05	0.300583	0.764128	0.935943
TAG	-2.36821e-06	-7.90295e-05	-	7.42931e-05	0.999998	0.999922	-	1.00007	0.952033	0.998682	ns			LDL-C	5.3962e-05	0.000219229	0.246145	0.80589	0.953252
LDL-C	-3.12286e-05	-0.00042714	-	0.000364683	0.999969	0.999579	-	1.00035	0.878254	0.998682	ns			HDL-C	0.000127422	0.000225872	0.564136	0.573462	0.857355
HDL-C	-1.19068e-05	-0.000360348	-	0.000336534	0.999988	0.999645	-	1.00032	0.951337	0.998682	ns			Sex:male	0.000304734	0.00201592	0.151164	0.880039	0.979204
Sex:male	-5.22314e-05	-0.00394093	-	0.00383646	0.999948	0.99613	-	1.00376	0.979034	0.998682	ns			cohort:KETO	-0.00417253	0.00411347	-1.01436	0.311963	0.712797
Random Effects (cohort)	Variance	SD
cohort: intercept (σ2i)	2.447e-07	0.0004946
Residual (σ2ε)	0.0001317	0.0114757
Nindividual	167
Taxon	D_0__Bacteria.D_1__Firmicutes.D_2__Clostridia.D_3__Clostridiales.D_4__Ruminococcaceae.D_5__Ruminococcaceae.UCG.014
	Estimates	CI			OR	CI 95 %			p value	q value (FDR adjusted)	sig. Niveau	marginal R2	conditional R2	Multiple Linear Fixed Effect Model	coef	stderr	tval	pval	qval
(Intercept)	-0.00184202	-0.000387797	-	-0.0303517	0.99816	0.974105	-	1.02704	0.905016	0.998682	ns	0.173892	0.185924	Fecal cholesterol	-0.000211289	7.1291e-05	-2.96376	0.00350975	0.0427411
Fecal cholesterol	-0.000204348	4.6638e-05	-	-0.000343412	0.999796	0.999661	-	0.999934	0.00452524	0.0693871	*	0.173892	0.185924	Coprostanol	0.000212624	7.66743e-05	2.77308	0.00622133	0.0656572
Coprostanol	0.000225986	2.2404e-05	-	7.80065e-05	1.00023	1.00008	-	1.00037	0.00324855	0.056927	*	0.173892	0.185924	Serum cholesterol	0.00024197	0.000428298	0.564956	0.572905	0.857355
Serum cholesterol	0.000394521	0.000223206	-	-0.000389874	1.00039	0.999672	-	1.00119	0.330336	0.72261	ns	0.173892	0.185924	TAG	-7.47968e-05	8.56608e-05	-0.873174	0.383893	0.751268
TAG	-0.000102777	6.42123e-06	-	-0.00026146	0.999897	0.999737	-	1.00004	0.20992	0.598842	ns	0.173892	0.185924	LDL-C	-0.000176971	0.000448459	-0.39462	0.693656	0.903303
LDL-C	-0.000336355	1.23718e-06	-	-0.00115793	0.999664	0.998834	-	1.00042	0.427158	0.78794	ns	0.173892	0.185924	HDL-C	-0.000178495	0.000462048	-0.386312	0.699785	0.904042
HDL-C	-0.000439167	3.90719e-07	-	-0.00118688	0.999561	0.998808	-	1.00019	0.30654	0.702332	ns	0.173892	0.185924	Sex:male	0.00445555	0.00412381	1.08044	0.281591	0.670666
Sex:male	0.0037877	4.71069e-05	-	-0.00418813	1.00379	0.995834	-	1.01151	0.353474	0.747577	ns	0.173892	0.185924	cohort:KETO	-0.00933247	0.00841461	-1.10908	0.269082	0.669068
Random Effects (cohort)	Variance	SD
cohort: intercept (σ2i)	8.145e-06	0.002854
Residual (σ2ε)	0.0005511	0.023475
Nindividual	167
Taxon	D_0__Bacteria.D_1__Firmicutes.D_2__Clostridia.D_3__Clostridiales.D_4__Lachnospiraceae.D_5__Lachnoclostridium
	Estimates	CI			OR	CI 95 %			p value	q value (FDR adjusted)	sig. Niveau	marginal R2	conditional R2	Multiple Linear Fixed Effect Model	coef	stderr	tval	pval	qval
(Intercept)	-0.00976716	-0.0235695	-	0.00403516	0.99028	0.981218	-	1.00489	0.20135	0.586623	ns	0.168646	0.213509	Fecal cholesterol	0.000135441	3.16672e-05	4.27701	3.26852e-05	0.000693932
Fecal cholesterol	0.00013793	7.60552e-05	-	0.000199804	1.00014	1.00008	-	1.0002	2.24245e-05	0.000868656	****	0.168646	0.213509	Coprostanol	-2.79814e-05	3.40584e-05	-0.821571	0.412559	0.758226
Coprostanol	-2.31905e-05	-8.928e-05	-	4.2899e-05	0.999977	0.999917	-	1.00005	0.492648	0.834713	ns	0.168646	0.213509	Serum cholesterol	-0.000142657	0.000190248	-0.749846	0.454462	0.790535
Serum cholesterol	-8.79599e-05	-0.000445096	-	0.000269177	0.99028	0.981218	-	1.00489	0.630701	0.917383	ns	0.168646	0.213509	TAG	6.36138e-05	3.80502e-05	1.67184	0.0965353	0.412017
TAG	5.35817e-05	-1.83566e-05	-	0.00012552	0.997645	0.993972	-	1.00091	0.147782	0.525645	ns	0.168646	0.213509	LDL-C	0.000114332	0.000199204	0.573947	0.56682	0.857355
LDL-C	5.71854e-05	-0.000316836	-	0.000431207	1.00006	0.999653	-	1.00036	0.765258	0.978259	ns	0.168646	0.213509	HDL-C	0.000189664	0.00020524	0.924108	0.356839	0.733158
HDL-C	9.62001e-05	-0.000261932	-	0.000454332	1.0001	0.999704	-	1.00033	0.606851	0.902388	ns	0.168646	0.213509	Sex:male	-0.00211793	0.00183178	-1.15621	0.249339	0.654506
Sex:male	-0.00235739	-0.0059168	-	0.00120203	0.997645	0.993972	-	1.00091	0.196178	0.579868	ns	0.168646	0.213509	cohort:KETO	-0.00513568	0.00373774	-1.37401	0.171386	0.548928
Random Effects (cohort)	Variance	SD
cohort: intercept (σ2i)	6.202e-06	0.00249
Residual (σ2ε)	0.0001087	0.01043
Nindividual	167
Taxon	D_0__Bacteria.D_1__Firmicutes.D_2__Clostridia.D_3__Clostridiales.D_4__Family.XIII.D_5__Family.XIII.AD3011.group
	Estimates	CI			OR	CI 95 %			p value	q value (FDR adjusted)	sig. Niveau	marginal R2	conditional R2	Multiple Linear Fixed Effect Model	coef	stderr	tval	pval	qval
(Intercept)	-0.0093078	-0.0118926	-	-0.00672295	0.990735	0.988178	-	0.9933	3.59115e-05	0.00132154	***	0.132775	0.297199	Fecal cholesterol	-1.75561e-05	5.16576e-06	-3.39855	0.000857491	0.0131482
Fecal cholesterol	-1.72972e-05	-2.74092e-05	-	-7.18519e-06	0.999983	0.999973	-	0.999993	0.00100091	0.0210478	**	0.132775	0.297199	Coprostanol	1.07401e-05	5.55584e-06	1.93311	0.0550105	0.28647
Coprostanol	1.12385e-05	3.9314e-07	-	2.20838e-05	1.00001	1	-	1.00002	0.0439205	0.281702	ns	0.132775	0.297199	Serum cholesterol	4.53783e-06	3.10346e-05	0.146219	0.883935	0.979204
Serum cholesterol	1.02282e-05	-4.95672e-05	-	7.00236e-05	1.00001	0.99995	-	1.00007	0.73793	0.969172	ns	0.132775	0.297199	TAG	-3.2565e-06	6.207e-06	-0.524649	0.600562	0.857355
TAG	-4.30018e-06	-1.62925e-05	-	7.69211e-06	0.999996	0.999984	-	1.00001	0.483292	0.833882	ns	0.132775	0.297199	LDL-C	5.61702e-06	3.24955e-05	0.172855	0.862986	0.976165
LDL-C	-3.2822e-07	-6.29431e-05	-	6.22867e-05	1	0.999937	-	1.00006	0.991817	0.998682	ns	0.132775	0.297199	HDL-C	-1.53537e-05	3.34801e-05	-0.458592	0.647157	0.887162
HDL-C	-2.50772e-05	-8.78686e-05	-	3.77143e-05	0.999975	0.999912	-	1.00004	0.436304	0.796823	ns	0.132775	0.297199	Sex:male	-0.000219381	0.000298812	-0.734176	0.46393	0.801301
Sex:male	-0.000244293	-0.000827915	-	0.00033933	0.999756	0.999172	-	1.00034	0.413216	0.783965	ns	0.132775	0.297199	cohort:KETO	-0.00131363	0.000609725	-2.15446	0.0327196	0.202178
Random Effects (cohort)	Variance	SD
cohort: intercept (σ2i)	6.769e-07	0.0008228
Residual (σ2ε)	2.893e-06	0.001701
Nindividual	167
Taxon	D_0__Bacteria.D_1__Actinobacteria.D_2__Coriobacteriia.D_3__Coriobacteriales.D_4__Eggerthellaceae.D_5__Eggerthella
	Estimates	CI			OR	CI 95 %			p value	q value (FDR adjusted)	sig. Niveau	marginal R2	conditional R2	Multiple Linear Fixed Effect Model	coef	stderr	tval	pval	qval
(Intercept)	-0.00999732	-0.0122383	-	-0.00775636	0.990052	0.987836	-	0.992274	5.77958e-05	0.00202561	***	0.114239	0.148005	Fecal cholesterol	2.05696e-05	5.28661e-06	3.89089	0.000146892	0.00276424
Fecal cholesterol	2.10186e-05	1.06945e-05	-	3.13427e-05	1.00002	1.00001	-	1.00003	0.000100521	0.00295933	***	0.114239	0.148005	Coprostanol	2.62162e-06	5.6858e-06	0.461082	0.645374	0.886185
Coprostanol	3.48586e-06	-7.52862e-06	-	1.45003e-05	1	0.999992	-	1.00001	0.535998	0.859123	ns	0.114239	0.148005	Serum cholesterol	-3.11363e-05	3.17606e-05	-0.980345	0.328415	0.716374
Serum cholesterol	-2.12694e-05	-8.04389e-05	-	3.79e-05	0.999979	0.99992	-	1.00004	0.483788	0.833882	ns	0.114239	0.148005	TAG	6.52488e-06	6.3522e-06	1.02718	0.305904	0.709151
TAG	4.71517e-06	-7.21897e-06	-	1.66493e-05	1	0.999993	-	1.00002	0.441091	0.797649	ns	0.114239	0.148005	LDL-C	3.04352e-05	3.32556e-05	0.915191	0.361486	0.733604
LDL-C	2.01264e-05	-4.18427e-05	-	8.20955e-05	1.00002	0.999958	-	1.00008	0.526787	0.851294	ns	0.114239	0.148005	HDL-C	3.15108e-05	3.42633e-05	0.919666	0.359149	0.733604
HDL-C	1.46508e-05	-4.38112e-05	-	7.31127e-05	1.00001	0.999956	-	1.00007	0.634425	0.92098	ns	0.114239	0.148005	Sex:male	-0.000334517	0.000305803	-1.0939	0.275664	0.670666
Sex:male	-0.000377713	-0.000971066	-	0.000215639	0.999622	0.999029	-	1.00022	0.214046	0.607082	ns	0.114239	0.148005	cohort:KETO	-0.000793446	0.000623988	-1.27157	0.205394	0.60094
Random Effects (cohort)	Variance	SD
cohort: intercept (σ2i)	1.201e-07	0.0003466
Residual (σ2ε)	3.03e-06	0.0017408
Nindividual	167
Taxon	D_0__Bacteria.D_1__Firmicutes.D_2__Clostridia.D_3__Clostridiales.D_4__Lachnospiraceae.D_5__.Ruminococcus..gnavus.group
	Estimates	CI			OR	CI 95 %			p value	q value (FDR adjusted)	sig. Niveau	marginal R2	conditional R2	Multiple Linear Fixed Effect Model	coef	stderr	tval	pval	qval
(Intercept)	-0.0112524	-0.0218004	-	-0.0007044	0.988811	0.978436	-	0.999296	0.0613494	0.336311	ns	0.188139	0.266098	Fecal cholesterol	0.000111199	2.29264e-05	4.85024	2.93048e-06	8.66586e-05
Fecal cholesterol	0.000112719	6.79e-05	-	0.00015755	1.00011	1.00007	-	1.00016	2.07553e-06	0.000101839	****	0.188139	0.266098	Coprostanol	-6.00029e-05	2.46576e-05	-2.43344	0.0160712	0.131445
Coprostanol	-5.70772e-05	-0.0001051	-	-9.09e-06	0.999943	0.999895	-	0.999991	0.0210078	0.177331	ns	0.188139	0.266098	Serum cholesterol	2.01274e-05	0.000137736	0.14613	0.884005	0.979204
Serum cholesterol	5.35294e-05	-0.0002084	-	0.00031543	1.00005	0.999792	-	1.00032	0.689527	0.940673	ns	0.188139	0.266098	TAG	-9.73068e-08	2.75476e-05	-0.00353232	0.997186	0.998546
TAG	-6.22366e-06	-5.89e-05	-	4.64e-05	0.999994	0.999941	-	1.00005	0.817148	0.986925	ns	0.188139	0.266098	LDL-C	-3.08292e-05	0.000144219	-0.213766	0.831005	0.968953
LDL-C	-6.57273e-05	-0.00034	-	0.00020854	0.999934	0.99966	-	1.00021	0.639532	0.92404	ns	0.188139	0.266098	HDL-C	4.77551e-05	0.00014859	0.321389	0.74834	0.934293
HDL-C	-9.32071e-06	-0.0002782	-	0.00025957	0.999991	0.999722	-	1.00026	0.946297	0.998682	ns	0.188139	0.266098	Sex:male	0.00102562	0.00132617	0.773369	0.44046	0.775152
Sex:male	0.000879391	-0.001704	-	0.00346279	1.00088	0.998297	-	1.00347	0.505635	0.842637	ns	0.188139	0.266098	cohort:KETO	-0.004408	0.00270605	-1.62895	0.105317	0.440416
Random Effects (cohort)	Variance	SD
cohort: intercept (σ2i)	6.054e-06	0.00246
Residual (σ2ε)	5.699e-05	0.007549
Nindividual	167
Taxon	D_0__Bacteria.D_1__Firmicutes.D_2__Clostridia.D_3__Clostridiales.D_4__Lachnospiraceae.D_5__.Ruminococcus..torques.group
	Estimates	CI			OR	CI 95 %			p value	q value (FDR adjusted)	sig. Niveau	marginal R2	conditional R2	Multiple Linear Fixed Effect Model	coef	stderr	tval	pval	qval
(Intercept)	0.000673053	-0.011666	-	0.0130121	1.00067	0.988402	-	1.0131	0.918939	0.998682	ns	0.0979675	0.117877	Fecal cholesterol	8.53093e-05	3.01926e-05	2.82551	0.0053303	0.0596417
Fecal cholesterol	8.81141e-05	2.91937e-05	-	0.000147035	1.00009	1.00003	-	1.00015	0.00387649	0.0607042	*	0.0979675	0.117877	Coprostanol	7.32626e-05	3.24724e-05	2.25615	0.0254332	0.173957
Coprostanol	7.86617e-05	1.59028e-05	-	0.000141421	1.00008	1.00002	-	1.00014	0.0151863	0.151042	ns	0.0979675	0.117877	Serum cholesterol	-9.11629e-05	0.000181389	-0.502582	0.615958	0.870103
Serum cholesterol	-2.95227e-05	-0.000363882	-	0.000304837	0.99997	0.999636	-	1.0003	0.863368	0.998682	ns	0.0979675	0.117877	TAG	2.95618e-05	3.62783e-05	0.814861	0.416379	0.758226
TAG	1.82562e-05	-4.93072e-05	-	8.58196e-05	1.00002	0.999951	-	1.00009	0.598337	0.897196	ns	0.0979675	0.117877	LDL-C	5.13193e-05	0.000189928	0.270205	0.787355	0.946198
LDL-C	-1.30817e-05	-0.00036328	-	0.000337116	0.999987	0.999637	-	1.00034	0.941952	0.998682	ns	0.0979675	0.117877	HDL-C	0.000125472	0.000195683	0.641202	0.522321	0.83977
HDL-C	2.01442e-05	-0.000303088	-	0.000343376	1.00002	0.999697	-	1.00034	0.906816	0.998682	ns	0.0979675	0.117877	Sex:male	0.00213123	0.00174648	1.2203	0.22417	0.637844
Sex:male	0.00186138	-0.00152056	-	0.00524331	1.00186	0.998481	-	1.00526	0.282423	0.681519	ns	0.0979675	0.117877	cohort:KETO	-0.00414266	0.00356369	-1.16246	0.2468	0.654506
Random Effects (cohort)	Variance	SD
cohort: intercept (σ2i)	2.231e-06	0.001494
Residual (σ2ε)	9.884e-05	0.009942
Nindividual	167
Taxon	D_0__Bacteria.D_1__Firmicutes.D_2__Clostridia.D_3__Clostridiales.D_4__Lachnospiraceae.D_5__Lachnospiraceae.FCS020.group
	Estimates	CI			OR	CI 95 %			p value	q value (FDR adjusted)	sig. Niveau	marginal R2	conditional R2	Multiple Linear Fixed Effect Model	coef	stderr	tval	pval	qval
(Intercept)	-0.00896096	-0.0112909	-	-0.00663102	0.991079	0.988773	-	0.993391	7.45737e-05	0.00228693	***	0.0511819	0.30123	Fecal cholesterol	-1.22531e-05	4.39593e-06	-2.78738	0.00596564	0.06415
Fecal cholesterol	-1.20679e-05	-2.06762e-05	-	-3.45972e-06	0.999988	0.999979	-	0.999997	0.00669749	0.0896246	*	0.0511819	0.30123	Coprostanol	-6.77671e-06	4.72787e-06	-1.43335	0.153733	0.517777
Coprostanol	-6.42021e-06	-1.56603e-05	-	2.81987e-06	0.999994	0.999984	-	1	0.175179	0.562964	ns	0.0511819	0.30123	Serum cholesterol	2.56901e-07	2.64096e-05	0.00972757	0.992251	0.998546
Serum cholesterol	4.32704e-06	-4.68164e-05	-	5.54705e-05	1	0.999953	-	1.00006	0.868517	0.998682	ns	0.0511819	0.30123	TAG	-9.02462e-07	5.282e-06	-0.170856	0.864555	0.976606
TAG	-1.64898e-06	-1.18976e-05	-	8.59963e-06	0.999998	0.999988	-	1.00001	0.75292	0.9739	ns	0.0511819	0.30123	LDL-C	9.71838e-07	2.76528e-05	0.0351443	0.972009	0.989943
LDL-C	-3.2806e-06	-5.68344e-05	-	5.02732e-05	0.999997	0.999943	-	1.00005	0.904592	0.998682	ns	0.0511819	0.30123	HDL-C	7.5739e-06	2.84907e-05	0.265838	0.790711	0.946565
HDL-C	6.19038e-07	-5.35324e-05	-	5.47705e-05	1	0.999946	-	1.00005	0.982167	0.998682	ns	0.0511819	0.30123	Sex:male	-0.000211607	0.000254282	-0.832176	0.406566	0.758226
Sex:male	-0.000229426	-0.000726583	-	0.000267732	0.999771	0.999274	-	1.00027	0.367113	0.757262	ns	0.0511819	0.30123	cohort:KETO	-0.00132995	0.00051886	-2.56321	0.0113041	0.105167
Random Effects (cohort)	Variance	SD
cohort: intercept (σ2i)	7.498e-07	0.0008659
Residual (σ2ε)	2.095e-06	0.0014475
Nindividual	167
Association of taxonomic microbiota compositions with the fecal coprostanol/cholesterol ratio and serum metabolites, Related to Figure 2 and S1.
Taxon	D_0__Bacteria.D_1__Firmicutes.D_2__Clostridia.D_3__Clostridiales.D_4__Ruminococcaceae.D_5__.Eubacterium..coprostanoligenes.group
	Estimates	CI			OR	CI 95 %			p value	q value (FDR adjusted)	sig. Niveau	marginal R2	conditional R2	Multiple Linear Fixed Effect Model	coef	stderr	tval	pval	qval
(Intercept)	-0.0107771	-0.0257194	-	0.00416524	0.989281	0.974609	-	1.00417	0.190034	0.554318	ns	0.280612	0.359747	Coprostanol.Cholesterol	0.000978534	0.000119856	8.16422	9.36348e-14	4.92252e-12
Coprostanol.Cholesterol	0.000979351	0.000744442	-	0.00121426	1.00098	1.00074	-	1.00121	8.98466e-14	8.26589e-12	****			Serum cholesterol	-6.35998e-05	0.000195498	-0.325322	0.745365	0.899427
Serum cholesterol	-1.76234e-05	-0.000390045	-	0.000354798	0.999982	0.99961	-	1.00035	0.926271	0.981116	ns			TAG	1.48834e-05	3.89921e-05	0.381703	0.703192	0.87253
TAG	6.52731e-06	-6.81203e-05	-	8.11749e-05	1.00001	0.999932	-	1.00008	0.864201	0.963587	ns			LDL-C	8.00841e-05	0.000204592	0.391432	0.696002	0.87253
LDL-C	3.20739e-05	-0.000357723	-	0.000421871	1.00003	0.999642	-	1.00042	0.87217	0.966743	ns			HDL-C	0.000175887	0.00021222	0.828794	0.408464	0.710439
HDL-C	9.75122e-05	-0.000289028	-	0.000484052	1.0001	0.999711	-	1.00048	0.624175	0.870062	ns			Sex:male	0.00170438	0.00186517	0.913789	0.362211	0.675348
Sex:male	0.00151856	-0.00211893	-	0.00515605	1.00152	0.997883	-	1.00517	0.414443	0.768516	ns			cohort:KETO	-0.00656875	0.00379018	-1.7331	0.0850168	0.355525
Random Effects (cohort)	Variance	SD
cohort: intercept (σ2i)	1.439e-05	0.003794
Residual (σ2ε)	0.0001164	0.010791
Nindividual	167
Taxon	D_0__Bacteria.D_1__Firmicutes.D_2__Clostridia.D_3__Clostridiales.D_4__Ruminococcaceae.D_5__Ruminococcaceae.UCG.014
	Estimates	CI			OR	CI 95 %			p value	q value (FDR adjusted)	sig. Niveau	marginal R2	conditional R2	Multiple Linear Fixed Effect Model	coef	stderr	tval	pval	qval
(Intercept)	-0.0134789	-0.0419493	-	0.0149915	0.986612	0.958918	-	1.0151	0.380939	0.736711	ns	0.27726	0.330924	Coprostanol.Cholesterol	0.00181568	0.000238818	7.60281	2.36822e-12	1.08938e-10
Coprostanol.Cholesterol	0.00181754	0.00134948	-	0.0022856	1.00182	1.00135	-	1.00229	2.26199e-12	1.8209e-10	****	0.27726	0.330924	Serum cholesterol	0.000135047	0.000389535	0.346687	0.729285	0.887196
Serum cholesterol	0.000239731	-0.000495658	-	0.00097512	1.00024	0.999504	-	1.00098	0.524533	0.810071	ns	0.27726	0.330924	TAG	-6.34665e-05	7.76929e-05	-0.816889	0.415214	0.711158
TAG	-8.24925e-05	-0.000230131	-	6.51463e-05	0.999918	0.99977	-	1.00007	0.275985	0.642363	ns	0.27726	0.330924	LDL-C	-8.02571e-05	0.000407657	-0.196874	0.844177	0.933476
LDL-C	-0.000189572	-0.000959302	-	0.000580158	0.99981	0.999041	-	1.00058	0.630502	0.871337	ns	0.27726	0.330924	HDL-C	-5.57462e-05	0.000422856	-0.131833	0.895283	0.961867
HDL-C	-0.000234198	-0.000985562	-	0.000517166	0.999766	0.999015	-	1.00052	0.548247	0.819191	ns	0.27726	0.330924	Sex:male	0.00636753	0.00371642	1.71335	0.088597	0.364287
Sex:male	0.00594444	-0.00129225	-	0.0131811	1.00596	0.998709	-	1.01327	0.10939	0.441283	ns	0.27726	0.330924	cohort:KETO	-0.0114538	0.00755205	-1.51664	0.131343	0.462527
Random Effects (cohort)	Variance	SD
cohort: intercept (σ2i)	3.708e-05	0.006089
Residual (σ2ε)	0.0004623	0.021501
Nindividual	167
Taxon	D_0__Bacteria.D_1__Firmicutes.D_2__Clostridia.D_3__Clostridiales.D_4__Family.XIII.D_5__Family.XIII.AD3011.group
	Estimates	CI			OR	CI 95 %			p value	q value (FDR adjusted)	sig. Niveau	marginal R2	conditional R2	Multiple Linear Fixed Effect Model	coef	stderr	tval	pval	qval
(Intercept)	-0.0100788	-0.012593	-	-0.00756466	0.989972	0.987486	-	0.992464	4.26455e-05	0.0010563	***	0.173142	0.358933	Coprostanol.Cholesterol	0.000107452	1.81718e-05	5.91312	1.98683e-08	6.64686e-07
Coprostanol.Cholesterol	0.000107542	7.19263e-05	-	0.000143158	1.00011	1.00007	-	1.00014	1.93764e-08	8.91316e-07	****	0.173142	0.358933	Serum cholesterol	3.34013e-06	2.964e-05	0.11269	0.910418	0.969222
Serum cholesterol	8.40107e-06	-4.88392e-05	-	6.56413e-05	1.00001	0.999951	-	1.00007	0.774012	0.9405	ns	0.173142	0.358933	TAG	-3.63924e-06	5.91171e-06	-0.615598	0.53904	0.79847
TAG	-4.55905e-06	-1.60047e-05	-	6.88658e-06	0.999995	0.999984	-	1.00001	0.436198	0.770066	ns	0.173142	0.358933	LDL-C	6.04871e-06	3.10189e-05	0.195001	0.845641	0.933476
LDL-C	7.639e-07	-5.91431e-05	-	6.06709e-05	1	0.999941	-	1.00006	0.980095	0.995117	ns	0.173142	0.358933	HDL-C	-1.15381e-05	3.21754e-05	-0.358601	0.720369	0.882183
HDL-C	-2.01654e-05	-8.09188e-05	-	4.0588e-05	0.99998	0.999919	-	1.00004	0.517027	0.805906	ns	0.173142	0.358933	Sex:male	-7.50105e-05	0.000282785	-0.265256	0.791156	0.92221
Sex:male	-9.54647e-05	-0.000648261	-	0.000457332	0.999905	0.999352	-	1.00046	0.73545	0.925058	ns	0.173142	0.358933	cohort:KETO	-0.0013717	0.000574641	-2.38706	0.0181582	0.12608
Random Effects (cohort)	Variance	SD
cohort: intercept (σ2i)	7.757e-07	0.0008807
Residual (σ2ε)	2.676e-06	0.001636
Nindividual	167
Taxon	D_0__Bacteria.D_1__Firmicutes.D_2__Clostridia.D_3__Clostridiales.D_4__Ruminococcaceae.D_5__Ruminococcus.2
	Estimates	CI			OR	CI 95 %			p value	q value (FDR adjusted)	sig. Niveau	marginal R2	conditional R2	Multiple Linear Fixed Effect Model	coef	stderr	tval	pval	qval
(Intercept)	0.0360515	0.00328345	-	0.0688196	1.03671	1.00329	-	1.07124	0.108364	0.441283	ns	0.172264	0.189427	Coprostanol.Cholesterol	0.00130178	0.00030824	4.22328	4.04074e-05	0.000675905
Coprostanol.Cholesterol	0.00130492	0.000700817	-	0.00190903	1.00131	1.0007	-	1.00191	3.87584e-05	0.000998416	****	0.172264	0.189427	Serum cholesterol	-0.000155849	0.000502769	-0.309981	0.756981	0.901518
Serum cholesterol	2.09626e-05	-0.000901501	-	0.000943427	1.00002	0.999099	-	1.00094	0.964692	0.987698	ns	0.172264	0.189427	TAG	3.23798e-06	0.000100278	0.0322902	0.974281	0.991431
TAG	-2.88971e-05	-0.000215072	-	0.000157278	0.999971	0.999785	-	1.00016	0.762103	0.936111	ns	0.172264	0.189427	LDL-C	0.000248369	0.000526158	0.472042	0.637544	0.83754
LDL-C	6.37355e-05	-0.000901939	-	0.00102941	1.00006	0.999098	-	1.00103	0.897705	0.97114	ns	0.172264	0.189427	HDL-C	-0.000336951	0.000545776	-0.61738	0.537867	0.79847
HDL-C	-0.000638358	-0.00153014	-	0.000253427	0.999362	0.998471	-	1.00025	0.218043	0.584156	ns	0.172264	0.189427	Sex:male	-0.00191586	0.00479674	-0.399408	0.690129	0.87253
Sex:male	-0.00263046	-0.011927	-	0.00666607	0.997373	0.988144	-	1.00669	0.579995	0.833134	ns	0.172264	0.189427	cohort:KETO	-0.011297	0.00974735	-1.15898	0.248203	0.612583
Random Effects (cohort)	Variance	SD
cohort: intercept (σ2i)	1.631e-05	0.004038
Residual (σ2ε)	0.0007701	0.02775
Nindividual	167
Taxon	D_0__Bacteria.D_1__Firmicutes.D_2__Clostridia.D_3__Clostridiales.D_4__Ruminococcaceae.D_5__Ruminiclostridium.6
	Estimates	CI			OR	CI 95 %			p value	q value (FDR adjusted)	sig. Niveau	marginal R2	conditional R2	Multiple Linear Fixed Effect Model	coef	stderr	tval	pval	qval
(Intercept)	-0.0115877	-0.0165645	-	-0.00661086	0.988479	0.983572	-	0.993411	0.0359388	0.257162	ns	0.0601313	0.0674421	Coprostanol.Cholesterol	0.000141491	4.9337e-05	2.86784	0.00469375	0.0448649
Coprostanol.Cholesterol	0.000140942	4.42493e-05	-	0.000237635	1.00014	1.00004	-	1.00024	0.00485024	0.063746	*	0.0601313	0.0674421	Serum cholesterol	4.78752e-05	8.04736e-05	0.594918	0.552744	0.806385
Serum cholesterol	1.69799e-05	-0.000128658	-	0.000162618	1.00002	0.999871	-	1.00016	0.820838	0.95709	ns	0.0601313	0.0674421	TAG	-8.9934e-06	1.60505e-05	-0.56032	0.57605	0.813211
TAG	-3.37827e-06	-3.28487e-05	-	2.60922e-05	0.999997	0.999967	-	1.00003	0.823335	0.95709	ns	0.0601313	0.0674421	LDL-C	-3.76821e-05	8.42172e-05	-0.44744	0.655167	0.850446
LDL-C	-5.4202e-06	-0.000157891	-	0.000147051	0.999995	0.999842	-	1.00015	0.944922	0.985074	ns	0.0601313	0.0674421	HDL-C	-5.38174e-05	8.73571e-05	-0.616062	0.538734	0.79847
HDL-C	-1.15116e-06	-0.000137753	-	0.00013545	0.999999	0.999862	-	1.00014	0.987841	0.995117	ns	0.0601313	0.0674421	Sex:male	0.000218435	0.00076777	0.284506	0.776393	0.915745
Sex:male	0.000343301	-0.00114147	-	0.00182807	1.00034	0.998859	-	1.00183	0.651081	0.887708	ns	0.0601313	0.0674421	cohort:KETO	0.00165634	0.00156017	1.06164	0.290008	0.641379
Random Effects (cohort)	Variance	SD
cohort: intercept (σ2i)	1.547e-07	0.0003933
Residual (σ2ε)	1.973e-05	0.0044418
Nindividual	167
Taxon	D_0__Bacteria.D_1__Actinobacteria.D_2__Coriobacteriia.D_3__Coriobacteriales.D_4__Eggerthellaceae.D_5__Eggerthella
	Estimates	CI			OR	CI 95 %			p value	q value (FDR adjusted)	sig. Niveau	marginal R2	conditional R2	Multiple Linear Fixed Effect Model	coef	stderr	tval	pval	qval
(Intercept)	-0.00914862	-0.0115403	-	-0.0067569	0.990893	0.988526	-	0.993266	4.87842e-05	0.00116359	***	0.0698779	0.150696	Coprostanol.Cholesterol	-5.6008e-05	1.9719e-05	-2.8403	0.00509693	0.0480941
Coprostanol.Cholesterol	-5.5862e-05	-9.45095e-05	-	-1.72144e-05	0.999944	0.999905	-	0.999983	0.00520935	0.0657808	*	0.0698779	0.150696	Serum cholesterol	-3.89331e-05	3.21637e-05	-1.21047	0.227896	0.600352
Serum cholesterol	-3.07117e-05	-9.16573e-05	-	3.02338e-05	0.999969	0.999908	-	1.00003	0.325777	0.689255	ns	0.0698779	0.150696	TAG	8.56423e-06	6.41506e-06	1.33502	0.183779	0.536751
TAG	7.07001e-06	-5.15746e-06	-	1.92975e-05	1.00001	0.999995	-	1.00002	0.25951	0.628287	ns	0.0698779	0.150696	LDL-C	3.89349e-05	3.366e-05	1.15671	0.249125	0.612583
LDL-C	3.03498e-05	-3.34406e-05	-	9.41403e-05	1.00003	0.999967	-	1.00009	0.353389	0.708979	ns	0.0698779	0.150696	HDL-C	3.51515e-05	3.4915e-05	1.00677	0.315573	0.652421
HDL-C	2.11367e-05	-4.15405e-05	-	8.38138e-05	1.00002	0.999958	-	1.00008	0.514833	0.805906	ns	0.0698779	0.150696	Sex:male	-0.000444907	0.000306863	-1.44986	0.149068	0.489793
Sex:male	-0.000478135	-0.00107604	-	0.000119768	0.999522	0.998925	-	1.00012	0.119017	0.451399	ns	0.0698779	0.150696	cohort:KETO	-0.000994308	0.000623568	-1.59455	0.1128	0.423575
Random Effects (cohort)	Variance	SD
cohort: intercept (σ2i)	2.999e-07	0.0005476
Residual (σ2ε)	3.152e-06	0.0017753
Nindividual	167
Taxon	D_0__Bacteria.D_1__Firmicutes.D_2__Clostridia.D_3__Clostridiales.D_4__Ruminococcaceae.D_5__Ruminococcus.1
	Estimates	CI			OR	CI 95 %			p value	q value (FDR adjusted)	sig. Niveau	marginal R2	conditional R2	Multiple Linear Fixed Effect Model	coef	stderr	tval	pval	qval
(Intercept)	-0.00198336	-0.0286331	-	0.0246664	0.998019	0.971773	-	1.02497	0.887048	0.970334	ns	0.0784786	0.202557	Coprostanol.Cholesterol	0.000568038	0.000208382	2.72594	0.00713109	0.0640059
Coprostanol.Cholesterol	0.000566727	0.000158313	-	0.000975141	1.00057	1.00016	-	1.00098	0.00726075	0.0807627	*			Serum cholesterol	0.000134321	0.000339892	0.395186	0.693235	0.87253
Serum cholesterol	6.05057e-05	-0.000589771	-	0.000710783	1.00006	0.99941	-	1.00071	0.855595	0.962277	ns			TAG	3.67097e-05	6.77916e-05	0.541509	0.588915	0.813211
TAG	5.01254e-05	-8.01159e-05	-	0.000180367	1.00005	0.99992	-	1.00018	0.451976	0.770271	ns			LDL-C	-0.000167246	0.000355704	-0.470185	0.638867	0.83754
LDL-C	-9.01663e-05	-0.000770768	-	0.000590435	0.99991	0.99923	-	1.00059	0.795562	0.954448	ns			HDL-C	4.07125e-06	0.000368966	0.0110342	0.99121	0.996626
HDL-C	0.000129902	-0.000549905	-	0.000809708	1.00013	0.99945	-	1.00081	0.709763	0.91235	ns			Sex:male	-0.00737697	0.00324279	-2.27489	0.0242492	0.151514
Sex:male	-0.00707865	-0.0134074	-	-0.000749848	0.992946	0.986682	-	0.99925	0.0298119	0.225869	ns			cohort:KETO	0.0123672	0.0065896	1.87677	0.0623812	0.304057
Random Effects (cohort)	Variance	SD
cohort: intercept (σ2i)	5.476e-05	0.0074
Residual (σ2ε)	0.000352	0.01876
Nindividual	167
B. Taxonomic compositional microbiota alterations in response to low-carbohydrate high-fat diet, Related to Figure 5.
Low-carbohydrate high-fat (LCHF) diets induced consistent taxonomic microbiota alterations in the KETO and CARBFUNC cohorts, based on a combined GLMM analysis (nPRE = 173, nLCHF = 62). Bacterial taxa with significant changes in relative abundance (q < 0.1, BH-corrected Tukey’s test) and a positive or negative fold-change of > 0.25 in estimated marginal means (EMM) were considered, unless they wer…
Taxon	D_0__Bacteria.D_1__Actinobacteria.D_2__Actinobacteria.D_3__Bifidobacteriales.D_4__Bifidobacteriaceae.D_5__Bifidobacterium
	Estimates	CI			OR	CI 95 %			p value	q value (FDR corrected)	sig. Niveau	marginal R2	conditional R2
(Intercept)	0.053877	0.0450681	-	0.062686	1.05535	1.0461	-	1.06469	3.57357e-25	2.06908e-24	****	0.1297	0.369353
Time:POST	-0.0355395	-0.0471635	-	-0.0239156	0.965085	0.953931	-	0.976368	2.61159e-08	9.79733e-08	****
cohort:KETO	-0.000409562	-0.0155173	-	0.0146982	0.999591	0.984602	-	1.01481	0.9577	0.970715	ns
Sex:male	-0.00591633	-0.0174441	-	0.00561149	0.994101	0.982707	-	1.00563	0.315914	0.457805	ns
Random Effects (subject)	Variance	SD
Subject: intercept (σ2i)	0.0004794	0.0219
Residual (σ2ε)	0.0012615	0.03552
Nindividual	235
Estimated marginal means (EMM)	PRE	POST	Fold change	q value (FDR corrected)
	0.0507141	0.0151746	-1.74073	1.19665e-05
Taxon	D_0__Bacteria.D_1__Firmicutes.D_2__Clostridia.D_3__Clostridiales.D_4__Christensenellaceae.D_5__Christensenellaceae.R.7.group
	Estimates	CI			OR	CI 95 %			p value	q value (FDR corrected)	sig. Niveau	marginal R2	conditional R2
(Intercept)	0.0105482	0.00636786	-	0.0147286	1.0106	1.00639	-	1.01484	1.59015e-06	5.43479e-06	****	0.0468215	0.374383
Time:POST	0.00765482	0.00236111	-	0.0129485	1.00768	1.00236	-	1.01303	0.00535856	0.0129917	**
cohort:KETO	0.00417429	-0.00306538	-	0.011414	1.00418	0.996939	-	1.01148	0.260067	0.397786	ns
Sex:male	-0.00122049	-0.00671871	-	0.00427773	0.99878	0.993304	-	1.00429	0.66402	0.782506	ns
Random Effects (subject)	Variance	SD
Subject: intercept (σ2i)	0.0001332	0.01154
Residual (σ2ε)	0.0002544	0.01595
Nindividual	235
Estimated marginal means (EMM)	PRE	POST	Fold change	q value (FDR corrected)
	0.0120251	0.0196799	0.710674	0.0213251
Taxon	D_0__Bacteria.D_1__Firmicutes.D_2__Clostridia.D_3__Clostridiales.D_4__Lachnospiraceae.__
	Estimates	CI			OR	CI 95 %			p value	q value (FDR corrected)	sig. Niveau	marginal R2	conditional R2
(Intercept)	0.00932457	0.00699665	-	0.0116525	1.00937	1.00702	-	1.01172	3.94702e-13	2.01807e-12	****	0.0725357	0.315511
Time:POST	0.00456332	0.00146828	-	0.00765835	1.00457	1.00147	-	1.00769	0.00498104	0.0121191	**	0.0725357	0.315511
cohort:KETO	0.00390768	-7.66939e-05	-	0.00789206	1.00392	0.999923	-	1.00792	0.0572611	0.114342	ns	0.0725357	0.315511
Sex:male	-0.00125202	-0.00429527	-	0.00179122	0.998749	0.995714	-	1.00179	0.421443	0.571539	ns	0.0725357	0.315511
Random Effects (subject)	Variance	SD
Subject: intercept (σ2i)	3.193e-05	0.00565
Residual (σ2ε)	8.994e-05	0.009484
Nindividual	235
Estimated marginal means (EMM)	PRE	POST	Fold change	q value (FDR corrected)
	0.0106524	0.0152157	0.514384	0.0183621
Taxon	D_0__Bacteria.D_1__Firmicutes.D_2__Clostridia.D_3__Clostridiales.D_4__Lachnospiraceae.D_5__.Eubacterium..eligens.group
	Estimates	CI			OR	CI 95 %			p value	q value (FDR corrected)	sig. Niveau	marginal R2	conditional R2
(Intercept)	0.00504319	0.00277265	-	0.00731372	1.00506	1.00278	-	1.00734	2.17495e-05	6.82632e-05	****	0.0614705	0.232676
Time:POST	0.0053662	0.00221957	-	0.00851282	1.00538	1.00222	-	1.00855	0.00113137	0.00296401	***	0.0614705	0.232676
cohort:KETO	-0.00147442	-0.00531042	-	0.00236158	0.998527	0.994704	-	1.00236	0.452699	0.602332	ns	0.0614705	0.232676
Sex:male	-0.00334443	-0.00629295	-	-0.000395918	0.996661	0.993727	-	0.999604	0.0276529	0.0592295	ns	0.0614705	0.232676
Random Effects (subject)	Variance	SD
Subject: intercept (σ2i)	2.146e-05	0.004632
Residual (σ2ε)	9.617e-05	0.009807
Nindividual	235
Estimated marginal means (EMM)	PRE	POST	Fold change	q value (FDR corrected)
	0.00263376	0.00799996	1.60287	0.00621275
Taxon	D_0__Bacteria.D_1__Firmicutes.D_2__Clostridia.D_3__Clostridiales.D_4__Lachnospiraceae.D_5__Anaerostipes
	Estimates	CI			OR	CI 95 %			p value	q value (FDR corrected)	sig. Niveau	marginal R2	conditional R2
(Intercept)	0.0203508	0.0168589	-	0.0238427	1.02056	1.017	-	1.02413	2.27918e-23	1.29596e-22	****	0.0686202	0.134794
Time:POST	-0.00850437	-0.0135931	-	-0.00341561	0.991532	0.986499	-	0.99659	0.00138825	0.0035998	***	0.0686202	0.134794
cohort:KETO	-0.00377455	-0.0095511	-	0.002002	0.996233	0.990494	-	1.002	0.203245	0.334695	ns	0.0686202	0.134794
Sex:male	0.000916999	-0.00356874	-	0.00540273	1.00092	0.996438	-	1.00542	0.689276	0.800812	ns	0.0686202	0.134794
Random Effects (subject)	Variance	SD
Subject: intercept (σ2i)	2.022e-05	0.004497
Residual (σ2ε)	0.0002644	0.016259
Nindividual	235
Estimated marginal means (EMM)	PRE	POST	Fold change	q value (FDR corrected)
	0.018922	0.0104176	-0.861038	0.00703555
Taxon	D_0__Bacteria.D_1__Firmicutes.D_2__Clostridia.D_3__Clostridiales.D_4__Ruminococcaceae.D_5__Faecalibacterium
	Estimates	CI			OR	CI 95 %			p value	q value (FDR corrected)	sig. Niveau	marginal R2	conditional R2
(Intercept)	0.0910189	0.0818774	-	0.10016	1.09529	1.08532	-	1.10535	5.07889e-48	3.3196e-47	****	0.0508315	0.155
Time:POST	-0.015268	-0.0283712	-	-0.00216483	0.984848	0.972028	-	0.997838	0.0240244	0.0520734	*	0.0508315	0.155
cohort:KETO	-0.0138223	-0.029062	-	0.00141754	0.986273	0.971356	-	1.00142	0.0779523	0.14955	ns	0.0508315	0.155
Sex:male	-0.00334783	-0.015138	-	0.00844235	0.996658	0.984976	-	1.00848	0.578635	0.716513	ns	0.0508315	0.155
Random Effects (subject)	Variance	SD
Subject: intercept (σ2i)	0.0002123	0.01457
Residual (σ2ε)	0.0017222	0.0415
Nindividual	235
Estimated marginal means (EMM)	PRE	POST	Fold change	q value (FDR corrected)
	0.0824339	0.0671659	-0.295509	0.0675871
Taxon	D_0__Bacteria.D_1__Firmicutes.D_2__Clostridia.D_3__Clostridiales.D_4__Ruminococcaceae.D_5__Negativibacillus
	Estimates	CI			OR	CI 95 %			p value	q value (FDR corrected)	sig. Niveau	marginal R2	conditional R2
(Intercept)	-0.0021721	-0.00253514	-	-0.00180906	0.99783	0.997468	-	0.998193	3.15068e-24	1.79958e-23	****	0.0292608	0.507987
Time:POST	0.000624659	0.000213275	-	0.00103604	1.00062	1.00021	-	1.00104	0.00375711	0.0092685	***	0.0292608	0.507987
cohort:KETO	-0.000534751	-0.00117485	-	0.000105351	0.999465	0.998826	-	1.00011	0.10352	0.192467	ns	0.0292608	0.507987
Sex:male	-0.000100317	-0.000582372	-	0.000381737	0.9999	0.999418	-	1.00038	0.683868	0.796277	ns	0.0292608	0.507987
Random Effects (subject)	Variance	SD
Subject: intercept (σ2i)	1.41e-06	0.001187
Residual (σ2ε)	1.449e-06	0.001204
Nindividual	235
Estimated marginal means (EMM)	PRE	POST	Fold change	q value (FDR corrected)
	-0.00248963	-0.00186497	-0.416778	0.0155563
Taxon	D_0__Bacteria.D_1__Firmicutes.D_2__Clostridia.D_3__Clostridiales.D_4__Ruminococcaceae.D_5__Ruminococcaceae.NK4A214.group
	Estimates	CI			OR	CI 95 %			p value	q value (FDR corrected)	sig. Niveau	marginal R2	conditional R2
(Intercept)	0.00214944	0.000499103	-	0.00379978	1.00215	1.0005	-	1.00381	0.0114127	0.0261687	*	0.062077	0.263272
Time:POST	0.00457945	0.00232888	-	0.00683003	1.00459	1.00233	-	1.00685	0.000106306	0.000320943	****	0.062077	0.263272
cohort:KETO	-0.000289909	-0.00309329	-	0.00251347	0.99971	0.996911	-	1.00252	0.83964	0.89997	ns	0.062077	0.263272
Sex:male	0.000574329	-0.00157477	-	0.00272343	1.00057	0.998426	-	1.00273	0.601065	0.737429	ns	0.062077	0.263272
Random Effects (subject)	Variance	SD
Subject: intercept (σ2i)	1.325e-05	0.00364
Residual (σ2ε)	4.852e-05	0.006966
Nindividual	235
Estimated marginal means (EMM)	PRE	POST	Fold change	q value (FDR corrected)
	0.00229165	0.0068711	1.58415	0.0018725
Taxon	D_0__Bacteria.D_1__Firmicutes.D_2__Clostridia.D_3__Clostridiales.D_4__Ruminococcaceae.D_5__Ruminococcaceae.UCG.003
	Estimates	CI			OR	CI 95 %			p value	q value (FDR corrected)	sig. Niveau	marginal R2	conditional R2
(Intercept)	-0.00225688	-0.00255087	-	-0.00196289	0.997746	0.997452	-	0.998039	5.98618e-35	3.72082e-34	****	0.0449743	0.121973
Time:POST	0.000646175	0.000219455	-	0.00107289	1.00065	1.00022	-	1.00107	0.00350105	0.00868754	***	0.0449743	0.121973
cohort:KETO	1.07184e-05	-0.000476575	-	0.000498012	1.00001	0.999524	-	1.0005	0.965677	0.974562	ns	0.0449743	0.121973
Sex:male	-0.000207791	-0.000585838	-	0.000170255	0.999792	0.999414	-	1.00017	0.282893	0.423005	ns	0.0449743	0.121973
Random Effects (subject)	Variance	SD
Subject: intercept (σ2i)	1.623e-07	0.0004029
Residual (σ2ε)	1.851e-06	0.0013604
Nindividual	235
Estimated marginal means (EMM)	PRE	POST	Fold change	q value (FDR corrected)
	-0.00235542	-0.00170924	-0.462626	0.0155563
Taxon	D_0__Bacteria.D_1__Firmicutes.D_2__Clostridia.D_3__Clostridiales.D_4__Ruminococcaceae.D_5__Ruminococcaceae.UCG.005
	Estimates	CI			OR	CI 95 %			p value	q value (FDR corrected)	sig. Niveau	marginal R2	conditional R2
(Intercept)	0.00185032	0.000279669	-	0.00342096	1.00185	1.00028	-	1.00343	0.0219152	0.0477465	**	0.0498667	0.125645
Time:POST	0.00390187	0.00162128	-	0.00618245	1.00391	1.00162	-	1.0062	0.000991074	0.00262355	***	0.0498667	0.125645
cohort:KETO	-0.00100618	-0.00360909	-	0.00159673	0.998994	0.996397	-	1.0016	0.449832	0.599776	ns	0.0498667	0.125645
Sex:male	0.000999712	-0.00101982	-	0.00301924	1.001	0.998981	-	1.00302	0.333218	0.477425	sig. Niveau	0.0498667	0.125645
Random Effects (subject)	Variance	SD
Subject: intercept (σ2i)	4.583e-06	0.002141
Residual (σ2ε)	5.289e-05	0.007272
Nindividual	235
Estimated marginal means (EMM)	PRE	POST	Fold change	q value (FDR corrected)
	0.00184708	0.00574895	1.63805	0.00601653
C. Changes in fecal coprostanol and cholesterol and serum lipid concentrations in response to low-carbohydrate high-fat diet, Related to Figure 5 and 6.
Cholesterol low-converters (nPRE = 37, nPOST = 11) consistently increased fecal coprostanol and decreased fecal cholesterol levels, whereas both high (nPRE = 106, nPOST = 43) and low-converters decreased fecal triacylglyceride (TAG) concentrations on the LCHF diets, based on a combined GLMM of all KETO and CARBFUNC study participants (nPRE = 143, nLCHF = 54). Individuals were classified as choles…
Fecal Sterol	Fecal cholesterol
	Estimates	CI			OR	CI 95 %			p value	q value (FDR corrected)	sig. Niveau	marginal R2	conditional R2
(Intercept)	1.80514	1.62885	-	1.98144	6.08085	5.098	-	7.25319	8.00585e-47	1.09795e-45	****	0.63901	0.744623
converter(PRE):Low	2.30457	2.04602	-	2.56313	10.0199	7.73704	-	12.9764	4.51458e-41	3.09571e-40	****
Time:POST	0.233035	0.00958113	-	0.456489	1.26243	1.00963	-	1.57852	0.0435084	0.0788076	*
Sex:male	0.0160299	-0.196971	-	0.22903	1.01616	0.821215	-	1.25738	0.882931	0.971274	ns
cohort:KETO	-0.603904	-0.868106	-	-0.339702	0.546673	0.419746	-	0.711982	1.64977e-05	4.06097e-05	****
converter(PRE):Low with Time:POST	-1.69692	-2.17306	-	-1.22078	0.183247	0.113828	-	0.294999	1.63791e-10	5.42204e-10	****
Random Effects (subject)	Variance	SD
Subject: intercept (σ2i)	0.1387	0.3724
Residual (σ2ε)	0.3353	0.579
Nindividual	197
Estimated marginal means (EMM)	PRE	POST	delta(PRE - POST)	p values	q value (FDR corrected)
High converter	1.51121	1.74424	-0.233035	0.0457802	0.0851822
Low converter	3.81578	2.35189	1.46389	1.49228e-09	7.53996e-09
Fecal Sterol	Fecal coprostanol
	Estimates	CI			OR	CI 95 %			p value	q value (FDR corrected)	sig. Niveau	marginal R2	conditional R2
(Intercept)	3.7929	3.50997	-	4.07582	44.3847	33.4473	-	58.8987	1.92471e-54	3.07953e-53	****	0.645345	0.737502
converter(PRE):Low	-3.85747	-4.27358	-	-3.44136	0.0211214	0.0139319	-	0.0320212	3.42814e-42	2.74251e-41	****	0.645345	0.737502
Time:POST	-0.187124	-0.552847	-	0.178598	0.82934	0.57531	-	1.19554	0.321258	0.497432	ns	0.645345	0.737502
Sex:male	0.00251795	-0.338385	-	0.343421	1.00252	0.712921	-	1.40976	0.988481	0.998886	ns	0.645345	0.737502
cohort:KETO	-0.583299	-1.00474	-	-0.161861	0.558054	0.366141	-	0.850559	0.00864388	0.0172878	**	0.645345	0.737502
converter(PRE):Low with Time:POST	3.37812	2.60092	-	4.15532	29.3156	13.4761	-	63.7722	5.2394e-12	2.01193e-11	****	0.645345	0.737502
Random Effects (subject)	Variance	SD
Subject: intercept (σ2i)	0.3189	0.5647
Residual (σ2ε)	0.9083	0.953
Nindividual	197
Estimated marginal means (EMM)	PRE	POST	delta(PRE - POST)	p values	q value (FDR corrected)
High converter	3.5025	3.31538	0.187124	0.322756	0.476686
Low converter	-0.354963	2.83603	-3.19099	1.82663e-14	1.09598e-13
Fecal Sterol	Fecal coprostanol/cholesterol
	Estimates	CI			OR	CI 95 %			p value	q value (FDR corrected)	sig. Niveau	marginal R2	conditional R2
(Intercept)	2.01875	1.80686	-	2.23064	7.52892	6.09129	-	9.30585	1.71199e-43	1.4941e-42	****	0.753619	0.796317
converter(PRE):Low	-3.82819	-4.14228	-	-3.51411	0.0217488	0.0158866	-	0.0297742	5.28695e-59	1.01509e-57	****	0.753619	0.796317
Time:POST	-0.321967	-0.609182	-	-0.0347528	0.724722	0.543795	-	0.965844	0.030022	0.0554253	*	0.753619	0.796317
Sex:male	0.0232406	-0.23008	-	0.276561	1.02351	0.79447	-	1.31859	0.857539	0.971274	ns	0.753619	0.796317
cohort:KETO	-0.0495669	-0.359847	-	0.260713	0.951642	0.697783	-	1.29786	0.75474	0.891992	ns	0.753619	0.796317
converter(PRE):Low with Time:POST	2.93346	2.32732	-	3.5396	18.7926	10.2505	-	34.4533	1.1424e-16	4.98502e-16	****	0.753619	0.796317
Random Effects (subject)	Variance	SD
Subject: intercept (σ2i)	0.1211	0.348
Residual (σ2ε)	0.5776	0.76
Nindividual	197
Estimated marginal means (EMM)	PRE	POST	delta(PRE - POST)	p values	q value (FDR corrected)
High converter	2.00559	1.68362	0.321967	0.0318828	0.0637655
Low converter	-1.82261	0.788891	-2.6115	9.22609e-16	5.9047e-15
Serum lipid	Total cholesterol
	Estimates	CI			OR	CI 95 %			p value	q value (FDR corrected)	sig. Niveau	marginal R2	conditional R2
(Intercept)	5.2458	5.19629	-	5.29531	189.768	180.601	-	199.4	2.54304e-179	2.44132e-177	****	0.00275632	0.852705
converter(PRE):Low	-0.0132882	-0.0823899	-	0.0558134	0.9868	0.920913	-	1.0574	0.706785	0.869889	ns	0.00275632	0.852705
Time:POST	-0.00518181	-0.0350097	-	0.0246461	0.994832	0.965596	-	1.02495	0.734821	0.891992	ns	0.00275632	0.852705
Sex:male	0.000975543	-0.0604465	-	0.0623975	1.00098	0.941344	-	1.06439	0.975211	0.998886	ns	0.00275632	0.852705
cohort:KETO	-0.018305	-0.0978834	-	0.0612734	0.981861	0.906755	-	1.06319	0.65283	0.835622	ns	0.00275632	0.852705
converter(PRE):Low with Time:POST	0.0146925	-0.0522506	-	0.0816357	1.0148	0.949091	-	1.08506	0.668698	0.844671	ns	0.00275632	0.852705
Random Effects (subject)	Variance	SD
Subject: intercept (σ2i)	0.029154	0.17074
Residual (σ2ε)	0.005052	0.07108
Nindividual	197
Estimated marginal means (EMM)	PRE	POST	delta(PRE - POST)	p values	q value (FDR corrected)
High converter	5.23714	5.23196	0.00518181	0.735314	0.839673
Low converter	5.23714	5.23196	0.00518181	0.758589	0.839673
Serum lipid	Triacylglycerides
	Estimates	CI			OR	CI 95 %			p value	q value (FDR corrected)	sig. Niveau	marginal R2	conditional R2
(Intercept)	4.60787	4.50194	-	4.71381	100.271	90.1919	-	111.476	1.16405e-133	2.79371e-132	****	0.329978	0.674179
converter(PRE):Low	0.0120942	-0.139426	-	0.163614	1.01217	0.869858	-	1.17776	0.875867	0.971274	ns	0.329978	0.674179
Time:POST	-0.233612	-0.346167	-	-0.121057	0.791669	0.707394	-	0.885983	0.000116764	0.000260683	****	0.329978	0.674179
Sex:male	0.288686	0.159408	-	0.417965	1.33467	1.17282	-	1.51887	2.29652e-05	5.51164e-05	****	0.329978	0.674179
cohort:KETO	-0.381591	-0.544896	-	-0.218285	0.682774	0.579902	-	0.803896	1.10418e-05	2.94447e-05	****	0.329978	0.674179
converter(PRE):Low with Time:POST	0.000104413	-0.244316	-	0.244524	1.0001	0.78324	-	1.27701	0.999334	0.999334	ns	0.329978	0.674179
Random Effects (subject)	Variance	SD
Subject: intercept (σ2i)	0.08365	0.2892
Residual (σ2ε)	0.07918	0.2814
Nindividual	197
Estimated marginal means (EMM)	PRE	POST	delta(PRE - POST)	p values	q value (FDR corrected)
High converter	4.56142	4.32781	0.233612	0.000135523	0.000419683
Low converter	4.57351	4.34001	0.233508	0.0420457	0.0807278
Serum lipid	LDL-C
	Estimates	CI			OR	CI 95 %			p value	q value (FDR corrected)	sig. Niveau	marginal R2	conditional R2
(Intercept)	4.79758	4.72604	-	4.86912	121.217	112.848	-	130.206	9.20022e-153	2.94407e-151	****	0.0408235	0.84377
converter(PRE):Low	0.00704349	-0.09291	-	0.106997	1.00707	0.911275	-	1.11293	0.890334	0.971274	ns	0.0408235	0.84377
Time:POST	0.0339288	-0.0112747	-	0.0791322	1.03451	0.988789	-	1.08235	0.14688	0.251794	ns	0.0408235	0.84377
Sex:male	0.0010979	-0.0875998	-	0.0897956	1.0011	0.916127	-	1.09395	0.980679	0.998886	ns	0.0408235	0.84377
cohort:KETO	-0.132652	-0.247455	-	-0.01785	0.87577	0.780786	-	0.982308	0.0251139	0.0472732	**	0.0408235	0.84377
converter(PRE):Low with Time:POST	-0.0165433	-0.117834	-	0.0847473	0.983593	0.888844	-	1.08844	0.750002	0.891992	ns	0.0408235	0.84377
Random Effects (subject)	Variance	SD
Subject: intercept (σ2i)	0.05988	0.2447
Residual (σ2ε)	0.01165	0.1079
Nindividual	197
Estimated marginal means (EMM)	PRE	POST	delta(PRE - POST)	p values	q value (FDR corrected)
High converter	4.7318	4.76573	-0.0339288	0.147871	0.253493
Low converter	4.73885	4.75623	-0.0173855	0.710534	0.821823
Serum lipid	HDL-C
	Estimates	CI			OR	CI 95 %			p value	q value (FDR corrected)	sig. Niveau	marginal R2	conditional R2
(Intercept)	3.86959	3.8187	-	3.8187	47.9228	45.5451	-	45.5451	3.59959e-162	1.7278e-160	****	0.582068	0.886158
converter(PRE):Low	-0.0513261	-0.122973	-	-0.122973	0.949969	0.884288	-	0.884288	0.162273	0.273302	ns
Time:POST	0.0283287	-0.0128764	-	-0.0128764	1.02873	0.987206	-	0.987206	0.183045	0.297836	ns
Sex:male	-0.138885	-0.201681	-	-0.201681	0.870328	0.817356	-	0.817356	2.76516e-05	6.47451e-05	****
cohort:KETO	0.451627	0.370963	-	0.370963	1.57087	1.44913	-	1.44913	3.11143e-20	1.49349e-19	****
converter(PRE):Low with Time:POST	0.0218468	-0.0694652	-	-0.0694652	1.02209	0.932893	-	0.932893	0.640692	0.831167	ns
Random Effects (subject)	Variance	SD
Subject: intercept (σ2i)	0.026639	0.16321
Residual (σ2ε)	0.009973	0.09986
Nindividual	197
Estimated marginal means (EMM)	PRE	POST	delta(PRE - POST)	p values	q value (FDR corrected)
High converter	4.02596	4.05429	-0.0283287	0.184587	0.290498
Low converter	3.97464	4.02481	-0.0501755	0.237749	0.356624
Serum lipid	TAG/HDL-C
	Estimates	CI			OR	CI 95 %			p value	q value (FDR corrected)	sig. Niveau	marginal R2	conditional R2
(Intercept)	0.788866	0.659199	-	0.918533	2.2009	1.93324	-	2.50561	1.25128e-23	6.6735e-23	****	0.47553	0.77082
converter(PRE):Low	0.0679886	-0.116785	-	0.252762	1.07035	0.889777	-	1.28758	0.471796	0.659712	ns	0.47553	0.77082
Time:POST	-0.245981	-0.377133	-	-0.114829	0.781937	0.685825	-	0.891519	0.000466681	0.000995587	****	0.47553	0.77082
Sex:male	0.411138	0.252447	-	0.569829	1.50853	1.28717	-	1.76797	1.17706e-06	3.32348e-06	****	0.47553	0.77082
cohort:KETO	-0.773032	-0.974317	-	-0.571747	0.461612	0.37745	-	0.564539	8.91137e-12	3.16849e-11	****	0.47553	0.77082
converter(PRE):Low with Time:POST	-0.0219158	-0.30801	-	0.264179	0.978323	0.734908	-	1.30236	0.881032	0.971274	ns	0.47553	0.77082
Random Effects (subject)	Variance	SD
Subject: intercept (σ2i)	0.1365	0.3694
Residual (σ2ε)	0.1059	0.3255
Nindividual	197
Estimated marginal means (EMM)	PRE	POST	delta(PRE - POST)	p values	q value (FDR corrected)
High converter	0.607919	0.361939	0.245981	0.000509512	0.0013587
Low converter	0.675908	0.408011	0.267897	0.0462429	0.0851822
Serum lipid	LDL-C/HDL-C
	Estimates	CI			OR	CI 95 %			p value	q value (FDR corrected)	sig. Niveau	marginal R2	conditional R2
(Intercept)	0.971291	0.880535	-	1.06205	2.64135	2.41219	-	2.89229	1.29097e-45	1.37704e-44	****	0.376628	0.907916
converter(PRE):Low	0.0558399	-0.070827	-	0.182507	1.05743	0.931623	-	1.20022	0.388955	0.583432	ns	0.376628	0.907916
Time:POST	0.00180113	-0.052878	-	0.0564802	1.0018	0.948496	-	1.05811	0.94876	0.998886	ns	0.376628	0.907916
Sex:male	0.133929	0.0213392	-	0.246518	1.14331	1.02157	-	1.27956	0.0211494	0.0406069	**	0.376628	0.907916
cohort:KETO	-0.555292	-0.701163	-	-0.409421	0.573905	0.496008	-	0.664034	9.29109e-12	3.18552e-11	****	0.376628	0.907916
converter(PRE):Low with Time:POST	-0.0190594	-0.141776	-	0.103658	0.981121	0.867815	-	1.10922	0.76191	0.891992	ns	0.376628	0.907916
Random Effects (subject)	Variance	SD
Subject: intercept (σ2i)	0.09796	0.313
Residual (σ2ε)	0.01698	0.1303
Nindividual	197
Estimated marginal means (EMM)	PRE	POST	delta(PRE - POST)	p values	q value (FDR corrected)
High converter	0.760609	0.762411	-0.00180113	0.948864	0.969052
Low converter	0.816449	0.799191	0.0172583	0.760954	0.839673
D. Cholesterol converter-type specific compositional microbiota alterations in response to low-carbohydrate high-fat diet, Related to Figure 5.
The increased cholesterol-to-coprostanol conversion in low-converters after LCHF was accompanied by an increased fecal relative abundance of E. coprostanoligenes.group, based on a combined GLMM of all KETO and CARBFUNC study participants (nPRE = 143, nLCHF = 54). Individuals were classified as cholesterol high/low-converters based on pre-intervention time points. Repeated measurements per subject…
Taxon	D_0__Bacteria.D_1__Firmicutes.D_2__Clostridia.D_3__Clostridiales.D_4__Ruminococcaceae.D_5__.Eubacterium..coprostanoligenes.group
	Estimates	CI			OR	CI 95 %			p value	q value (FDR corrected)	sig. Niveau	marginal R2	conditional R2
(Intercept)	0.0142414	0.0103011	-	0.0181818	1.01434	1.01035	-	1.01835	3.26185e-11	7.82844e-10	****	0.102161	0.211741
converter(PRE):Low	-0.003411	-0.00896744	-	0.00214544	0.996595	0.991073	-	1.00215	0.231087	0.396149	ns
Time:POST	-0.0123481	-0.0182077	-	-0.00648846	0.987728	0.981957	-	0.993533	5.47574e-05	0.000328544	****
Sex:male	0.00110042	-0.00355003	-	0.00575086	1.0011	0.996456	-	1.00577	0.64347	0.701968	ns
cohort:KETO	-0.00224695	-0.00816361	-	0.00366971	0.997756	0.99187	-	1.00368	0.458019	0.646615	ns
converter(PRE):Low with Time:POST	0.020934	0.0095202	-	0.0323478	1.02115	1.00957	-	1.03288	0.000446691	0.00134007	***
Random Effects (subject)	Variance	SD
Subject: intercept (σ2i)	2.915e-05	0.005399
Residual (σ2ε)	0.0002097	0.014481
Nindividual	192
Estimated marginal means (EMM)	PRE	POST	delta(PRE - POST)	p values	q value (FDR corrected)
High converter	0.0136682	0.0102572	0.003411	0.236561	0.333969
Low converter	0.00132011	0.0188431	-0.017523	0.00124479	0.00331943
Taxon	D_0__Bacteria.D_1__Firmicutes.D_2__Clostridia.D_3__Clostridiales.D_4__Ruminococcaceae.D_5__Ruminococcaceae.UCG.014
	Estimates	CI			OR	CI 95 %			p value	q value (FDR corrected)	sig. Niveau	marginal R2	conditional R2
(Intercept)	0.0174532	0.0110552	-	0.0238511	1.01761	1.01112	-	1.02414	3.43135e-07	2.74508e-06	****	0.146376	0.724333
converter(PRE):Low	0.00148895	-0.00442855	-	0.00740645	1.00149	0.995581	-	1.00743	0.624021	0.701968	ns	0.146376	0.724333
Time:POST	-0.0174895	-0.0266017	-	-0.00837744	0.982663	0.973749	-	0.991658	0.000237631	0.000814734	****	0.146376	0.724333
Sex:male	0.00409365	-0.00379757	-	0.0119849	1.0041	0.99621	-	1.01206	0.311114	0.497782	ns	0.146376	0.724333
cohort:KETO	-0.0136228	-0.0239607	-	-0.00328498	0.98647	0.976324	-	0.99672	0.010911	0.0277111	**	0.146376	0.724333
converter(PRE):Low with Time:POST	0.00367666	-0.00886276	-	0.0162161	1.00368	0.991176	-	1.01635	0.567825	0.701968	ns	0.146376	0.724333
Random Effects (subject)	Variance	SD
Subject: intercept (σ2i)	0.000398	0.01995
Residual (σ2ε)	0.0001898	0.01378
Nindividual	192
Estimated marginal means (EMM)	PRE	POST	delta(PRE - POST)	p values	q value (FDR corrected)
High converter	0.0126886	0.0141775	-0.00148895	0.625814	0.682707
Low converter	-0.00480096	0.000364647	-0.00516561	0.372437	0.470447
Taxon	D_0__Bacteria.D_1__Firmicutes.D_2__Clostridia.D_3__Clostridiales.D_4__Lachnospiraceae.D_5__Lachnoclostridium
	Estimates	CI			OR	CI 95 %			p value	q value (FDR corrected)	sig. Niveau	marginal R2	conditional R2
(Intercept)	0.000427109	-0.00237423	-	0.00322845	1.00043	0.997629	-	1.00323	0.765524	0.798807	ns	0.139811	0.810505
converter(PRE):Low	5.27752e-06	-0.00216675	-	0.0021773	1.00001	0.997836	-	1.00218	0.996222	0.996222	ns	0.139811	0.810505
Time:POST	0.00770816	0.00374707	-	0.0116693	1.00774	1.00375	-	1.01174	0.000200841	0.000803365	****	0.139811	0.810505
Sex:male	-0.00154435	-0.00501936	-	0.00193067	0.998457	0.994993	-	1.00193	0.385344	0.578016	ns	0.139811	0.810505
cohort:KETO	-0.00539438	-0.00995349	-	-0.000835259	0.99462	0.990096	-	0.999165	0.0219702	0.047935	**	0.139811	0.810505
converter(PRE):Low with Time:POST	0.00338203	-0.00125206	-	0.00801612	1.00339	0.998749	-	1.00805	0.15941	0.294296	ns	0.139811	0.810505
Random Effects (subject)	Variance	SD
Subject: intercept (σ2i)	8.712e-05	0.009334
Residual (σ2ε)	2.461e-05	0.004961
Nindividual	192
Estimated marginal means (EMM)	PRE	POST	delta(PRE - POST)	p values	q value (FDR corrected)
High converter	-0.00304225	-0.00303697	-5.27752e-06	0.996234	0.996234
Low converter	0.00466591	0.00805321	-0.00338731	0.115264	0.172896
Taxon	D_0__Bacteria.D_1__Firmicutes.D_2__Clostridia.D_3__Clostridiales.D_4__Family.XIII.D_5__Family.XIII.AD3011.group
	Estimates	CI			OR	CI 95 %			p value	q value (FDR corrected)	sig. Niveau	marginal R2	conditional R2
(Intercept)	-0.000562563	-0.000993723	-	-0.000131402	0.999438	0.999007	-	0.999869	0.0115463	0.0277111	**	0.271585	0.625546
converter(PRE):Low	-0.000150825	-0.000640365	-	0.000338716	0.999849	0.99936	-	1.00034	0.548231	0.701968	ns	0.271585	0.625546
Time:POST	-0.00127793	-0.0019005	-	-0.000655362	0.998723	0.998101	-	0.999345	8.65519e-05	0.000415449	****	0.271585	0.625546
Sex:male	-0.000127837	-0.000653179	-	0.000397505	0.999872	0.999347	-	1.0004	0.634209	0.701968	ns	0.271585	0.625546
cohort:KETO	-0.00212082	-0.00280496	-	-0.00143668	0.997881	0.997199	-	0.998564	1.55343e-08	1.86412e-07	****	0.271585	0.625546
converter(PRE):Low with Time:POST	0.00110599	8.07347e-05	-	0.00213125	1.00111	1.00008	-	1.00213	0.0381641	0.0763282	*	0.271585	0.625546
Random Effects (subject)	Variance	SD
Subject: intercept (σ2i)	1.322e-06	0.00115
Residual (σ2ε)	1.399e-06	0.001183
Nindividual	192
Estimated marginal means (EMM)	PRE	POST	delta(PRE - POST)	p values	q value (FDR corrected)
High converter	-0.00168689	-0.00183772	0.000150825	0.551294	0.63005
Low converter	-0.00296482	-0.00200966	-0.000955168	0.0468335	0.0868075
E. Cholesterol converter-type specific fecal sterol and serum lipid alterations in individuals with and without obesity in response to low-carbohydrate high-fat diet, Related to Figure 5 and 6.
Cholesterol high and low-converters [KETO (PRE / LCHF): nHIGH = 17 / 18, nLOW = 7 / 6; CARBFUNC (PRE/LCHF): nHIGH = 89 / 25, nLOW = 30 / 5] were queried for each cohort separately using GLMMs for fecal sterol and serum lipid alterations in response to LCHF diet. Individuals were classified as cholesterol high/low-converters based on pre-intervention time points. Repeated measurements per subject …
KETO cohort															CARBFUNC cohort
Fecal Sterol	Fecal cholesterol														Fecal Sterol	Fecal cholesterol
	Estimates	CI			OR	CI 95 %			p value	q value (FDR corrected)	sig. Niveau	marginal R2	conditional R2			Estimates	CI			OR	CI 95 %			p value	q value (FDR corrected)	sig. Niveau	marginal R2	conditional R2
(Intercept)	1.2777	0.922159	-	1.63324	3.58838	2.51471	-	5.12044	3.79607e-08	1.78639e-07	****	0.631764	0.783524		(Intercept)	1.81378	1.63243	-	1.99513	6.13359	5.11628	-	7.35318	1.58964e-41	1.58964e-40	****	0.639231	0.728702
converter(PRE):Low	2.40235	1.79131	-	3.01339	11.0491	5.99729	-	20.3563	3.52584e-09	2.01477e-08	****				converter(PRE):Low	2.27507	1.99717	-	2.55296	9.72856	7.36819	-	12.8451	9.56563e-34	6.37709e-33	****	0.639231	0.728702
Time:POST	-0.228952	-0.582858	-	0.124955	0.795367	0.5583	-	1.1331	0.218047	0.311496	ns				Time:POST	0.504717	0.229547	-	0.779888	1.65652	1.25803	-	2.18123	0.000541696	0.00117124	***	0.639231	0.728702
Sex:male	0.382726	-0.166748	-	0.9322	1.46628	0.846412	-	2.54009	0.185599	0.269962	ns				Sex:male	-0.0623903	-0.287665	-	0.162884	0.939516	0.750013	-	1.1769	0.588232	0.662797	ns	0.639231	0.728702
converter(PRE):Low with Time:POST	-1.36674	-2.05245	-	-0.681032	0.254937	0.12842	-	0.506095	0.000723169	0.0020662	***				converter(PRE):Low with Time:POST	-1.97095	-2.63363	-	-1.30827	0.139325	0.0718176	-	0.270288	6.08613e-08	2.11691e-07	****	0.639231	0.728702
Random Effects (subject)	Variance	SD													Random Effects (subject)	Variance	SD
Subject: intercept (σ2i)	0.1972	0.4441													Subject: intercept (σ2i)	0.1111	0.3333
Residual (σ2ε)	0.2813	0.5304													Residual (σ2ε)	0.3368	0.5804
Nindividual	48														Nindividual	149
Estimated marginal means (EMM)	PRE	POST	delta(PRE - POST)	p values	q value (FDR corrected)										Estimated marginal means (EMM)	PRE	POST	delta(PRE - POST)	p values	q value (FDR corrected)
High converter	1.46906	1.24011	0.228952	0.218987	0.333694										High converter	1.78258	2.2873	-0.504717	0.000789558	0.00270706
Low converter	3.87141	2.27572	1.59569	2.36771e-05	0.000108238										Low converter	4.05765	2.59142	1.46623	1.05728e-05	5.9705e-05
Fecal Sterol	Fecal coprostanol														Fecal Sterol	Fecal coprostanol
	Estimates	CI			OR	CI 95 %			p value	q value (FDR corrected)	sig. Niveau	marginal R2	conditional R2			Estimates	CI			OR	CI 95 %			p value	q value (FDR corrected)	sig. Niveau	marginal R2	conditional R2
(Intercept)	3.3075	2.83473	-	3.78026	27.3166	17.0259	-	43.8273	8.55889e-16	1.36942e-14	****	0.663229	0.714217		(Intercept)	3.75347	3.43614	-	4.07081	42.669	31.0668	-	58.6041	5.6361e-45	7.5148e-44	****	0.63643	0.766656
converter(PRE):Low	-3.85303	-4.67758	-	-3.02847	0.0212154	0.00930148	-	0.0483894	2.26731e-11	1.81385e-10	****	0.663229	0.714217		converter(PRE):Low	-3.85965	-4.34288	-	-3.37642	0.0210754	0.0129991	-	0.0341695	5.73048e-32	3.27456e-31	****	0.63643	0.766656
Time:POST	-0.292228	-0.864223	-	0.279768	0.746599	0.421379	-	1.32282	0.334897	0.418621	ns	0.663229	0.714217		Time:POST	-0.133561	-0.587682	-	0.320559	0.874974	0.555614	-	1.3779	0.568496	0.64971	ns	0.63643	0.766656
Sex:male	-0.383348	-1.05909	-	0.292398	0.681576	0.34677	-	1.33964	0.285989	0.381318	ns	0.663229	0.714217		Sex:male	0.079873	-0.317399	-	0.477145	1.08315	0.72804	-	1.61147	0.694475	0.731027	ns	0.63643	0.766656
converter(PRE):Low with Time:POST	3.6795	2.57636	-	4.78264	39.6265	13.1492	-	119.419	1.45836e-05	5.07256e-05	****	0.663229	0.714217		converter(PRE):Low with Time:POST	2.88519	1.77867	-	3.99171	17.907	5.922	-	54.1475	6.06851e-06	1.73386e-05	****	0.63643	0.766656
Random Effects (subject)	Variance	SD													Random Effects (subject)	Variance	SD
Subject: intercept (σ2i)	0.132	0.3634													Subject: intercept (σ2i)	0.4858	0.697
Residual (σ2ε)	0.7401	0.8603													Residual (σ2ε)	0.8705	0.933
Nindividual	48														Nindividual	149
Estimated marginal means (EMM)	PRE	POST	delta(PRE - POST)	p values	q value (FDR corrected)										Estimated marginal means (EMM)	PRE	POST	delta(PRE - POST)	p values	q value (FDR corrected)
High converter	3.11582	2.82359	0.292228	0.328351	0.443967										High converter	3.79341	3.65985	0.133561	0.573806	0.633166
Low converter	-0.737207	2.65006	-3.38727	3.85458e-07	2.84646e-06										Low converter	-0.0662403	2.68539	-2.75163	1.39848e-06	8.39089e-06
Fecal Sterol	Fecal coprostanol/cholesterol														Fecal Sterol	Fecal coprostanol/cholesterol
	Estimates	CI			OR	CI 95 %			p value	q value (FDR corrected)	sig. Niveau	marginal R2	conditional R2			Estimates	CI			OR	CI 95 %			p value	q value (FDR corrected)	sig. Niveau	marginal R2	conditional R2
(Intercept)	2.03297	1.63293	-	2.43302	7.63675	5.11883	-	11.3932	4.12064e-12	3.66279e-11	****	0.755018	0.813605		(Intercept)	1.96461	1.73836	-	2.19086	7.13212	5.68803	-	8.94286	9.33595e-36	6.78978e-35	****	0.761937	0.792097
converter(PRE):Low	-3.90501	-4.59922	-	-3.2108	0.0201407	0.0100597	-	0.0403242	9.96499e-14	1.02488e-12	****	0.755018	0.813605		converter(PRE):Low	-3.80538	-4.15467	-	-3.45609	0.0222508	0.015691	-	0.0315529	2.06246e-46	3.29994e-45	****	0.761937	0.792097
Time:POST	-0.0454411	-0.501888	-	0.411006	0.955576	0.605387	-	1.50833	0.847123	0.865463	ns	0.755018	0.813605		Time:POST	-0.467853	-0.829177	-	-0.106528	0.626346	0.436408	-	0.89895	0.0126851	0.0253702	**	0.761937	0.792097
Sex:male	-0.632227	-1.22054	-	-0.0439131	0.531407	0.295071	-	0.957037	0.046841	0.0913972	*	0.755018	0.813605		Sex:male	0.162499	-0.115704	-	0.440703	1.17645	0.890738	-	1.5538	0.254499	0.351033	ns	0.761937	0.792097
converter(PRE):Low with Time:POST	2.70632	1.82466	-	3.58799	14.9741	6.20066	-	36.1615	4.40559e-06	1.67832e-05	****	0.755018	0.813605		converter(PRE):Low with Time:POST	3.14685	2.28687	-	4.00682	23.2626	9.84405	-	54.9719	6.51562e-11	2.48214e-10	****	0.761937	0.792097
Random Effects (subject)	Variance	SD													Random Effects (subject)	Variance	SD
Subject: intercept (σ2i)	0.1478	0.3844													Subject: intercept (σ2i)	0.08956	0.2993
Residual (σ2ε)	0.4701	0.6857													Residual (σ2ε)	0.61734	0.7857
Nindividual	48														Nindividual	149
Estimated marginal means (EMM)	PRE	POST	delta(PRE - POST)	p values	q value (FDR corrected)										Estimated marginal means (EMM)	PRE	POST	delta(PRE - POST)	p values	q value (FDR corrected)
High converter	1.71686	1.67142	0.0454411	0.847348	0.884189										High converter	2.04586	1.57801	0.467853	0.0150732	0.0336519
Low converter	-2.18815	0.472733	-2.66088	5.30298e-07	3.63633e-06										Low converter	-1.75952	0.919474	-2.67899	1.66946e-09	1.06845e-08
Serum lipid	Total cholesterol														Serum lipid	Total cholesterol
	Estimates	CI			OR	CI 95 %			p value	q value (FDR corrected)	sig. Niveau	marginal R2	conditional R2			Estimates	CI			OR	CI 95 %			p value	q value (FDR corrected)	sig. Niveau	marginal R2	conditional R2
(Intercept)	5.24008	5.14968	-	5.33049	188.686	172.376	-	206.539	1.36931e-35	5.47726e-34	****	0.159518	0.848228		(Intercept)	5.2381	5.18607	-	5.29013	188.312	178.765	-	198.369	7.0072e-150	5.60576e-148	****	0.0127844	0.887627
converter(PRE):Low	0.046435	-0.105663	-	0.198533	1.04753	0.899728	-	1.21961	0.554778	0.607976	ns	0.159518	0.848228		converter(PRE):Low	-0.0288577	-0.105313	-	0.0475981	0.971555	0.900042	-	1.04875	0.46088	0.558643	ns	0.0127844	0.887627
Time:POST	0.036106	-0.0130096	-	0.0852217	1.03677	0.987075	-	1.08896	0.164302	0.248002	ns	0.159518	0.848228		Time:POST	-0.0313435	-0.065313	-	0.00262602	0.969143	0.936774	-	1.00263	0.0808712	0.137653	ns	0.0127844	0.887627
Sex:male	-0.170677	-0.323959	-	-0.0173948	0.843094	0.72328	-	0.982756	0.0400032	0.0842172	*	0.159518	0.848228		Sex:male	0.02835	-0.0380926	-	0.0947926	1.02876	0.962624	-	1.09943	0.404721	0.522221	ns	0.0127844	0.887627
converter(PRE):Low with Time:POST	-0.0581048	-0.15396	-	0.0377502	0.943551	0.857306	-	1.03847	0.247841	0.341849	ns	0.159518	0.848228		converter(PRE):Low with Time:POST	0.0798139	-0.00956993	-	0.169198	1.08309	0.990476	-	1.18435	0.0897231	0.146487	ns	0.0127844	0.887627
Random Effects (subject)	Variance	SD													Random Effects (subject)	Variance	SD
Subject: intercept (σ2i)	0.02433	0.15598													Subject: intercept (σ2i)	0.030465	0.17454
Residual (σ2ε)	0.005362	0.07322													Residual (σ2ε)	0.003913	0.06256
Nindividual	48														Nindividual	148
Estimated marginal means (EMM)	PRE	POST	delta(PRE - POST)	p values	q value (FDR corrected)										Estimated marginal means (EMM)	PRE	POST	delta(PRE - POST)	p values	q value (FDR corrected)
High converter	5.15475	5.19085	-0.036106	0.16454	0.258949										High converter	5.25228	5.22093	0.0313435	0.0818281	0.135539
Low converter	5.20118	5.17918	0.0219988	0.606538	0.693187										Low converter	5.22342	5.27189	-0.0484704	0.262443	0.331507
Serum lipid	Triacylglycerides														Serum lipid	Triacylglycerides
	Estimates	CI			OR	CI 95 %			p value	q value (FDR corrected)	sig. Niveau	marginal R2	conditional R2			Estimates	CI			OR	CI 95 %			p value	q value (FDR corrected)	sig. Niveau	marginal R2	conditional R2
(Intercept)	4.38736	4.18693	-	4.58779	80.4279	65.8203	-	98.2774	1.85243e-32	4.9398e-31	****	0.163314	0.453222		(Intercept)	4.55861	4.45083	-	4.6664	95.4509	85.6978	-	106.314	3.37143e-111	6.74287e-110	****	0.23267	0.675382
converter(PRE):Low	-0.410158	-0.755876	-	-0.0644392	0.663546	0.469599	-	0.937593	0.0254423	0.0565384	*	0.163314	0.453222		converter(PRE):Low	0.107228	-0.053725	-	0.268182	1.11319	0.947693	-	1.30758	0.193903	0.281842	ns	0.23267	0.675382
Time:POST	-0.166153	-0.377092	-	0.0447873	0.846917	0.685853	-	1.04581	0.13657	0.222971	ns	0.163314	0.453222		Time:POST	-0.296443	-0.425412	-	-0.167473	0.743458	0.6535	-	0.845799	4.88472e-05	0.000126057	****	0.23267	0.675382
Sex:male	-0.11418	-0.418435	-	0.190076	0.892097	0.658076	-	1.20934	0.469435	0.549556	ns	0.163314	0.453222		Sex:male	0.360179	0.224316	-	0.496043	1.43359	1.25147	-	1.64221	8.72255e-07	2.76276e-06	****	0.23267	0.675382
converter(PRE):Low with Time:POST	0.128053	-0.280175	-	0.536281	1.13661	0.755652	-	1.70964	0.544664	0.605182	ns	0.163314	0.453222		converter(PRE):Low with Time:POST	-0.0212779	-0.344055	-	0.301499	0.978947	0.70889	-	1.35188	0.897661	0.922818	ns	0.23267	0.675382
Random Effects (subject)	Variance	SD													Random Effects (subject)	Variance	SD
Subject: intercept (σ2i)	0.05308	0.2304													Subject: intercept (σ2i)	0.08688	0.2948
Residual (σ2ε)	0.10012	0.3164													Residual (σ2ε)	0.06371	0.2524
Nindividual	48														Nindividual	148
Estimated marginal means (EMM)	PRE	POST	delta(PRE - POST)	p values	q value (FDR corrected)										Estimated marginal means (EMM)	PRE	POST	delta(PRE - POST)	p values	q value (FDR corrected)
High converter	4.33027	4.16412	0.166153	0.137688	0.224035										High converter	4.7387	4.44226	0.296443	6.72177e-05	0.000307281
Low converter	3.92011	3.88201	0.0380996	0.833484	0.879279										Low converter	4.84593	4.52821	0.317721	0.0437407	0.0839821
Serum lipid	LDL-C														Serum lipid	LDL-C
	Estimates	CI			OR	CI 95 %			p value	q value (FDR corrected)	sig. Niveau	marginal R2	conditional R2			Estimates	CI			OR	CI 95 %			p value	q value (FDR corrected)	sig. Niveau	marginal R2	conditional R2
(Intercept)	4.66829	4.49355	-	4.84304	106.516	89.4387	-	126.854	4.37019e-26	8.74038e-25	***	0.0647084	0.904067		(Intercept)	4.79106	4.72054	-	4.86159	120.429	112.229	-	129.229	3.87188e-130	1.0325e-128	****	0.00768383	0.861821
converter(PRE):Low	0.0583897	-0.234453	-	0.351233	1.06013	0.791003	-	1.42082	0.69936	0.736169	ns	0.0647084	0.904067		converter(PRE):Low	-0.00668413	-0.110456	-	0.0970877	0.993338	0.895426	-	1.10196	0.899748	0.922818	ns
Time:POST	0.113933	0.0425706	-	0.185296	1.12068	1.04349	-	1.20357	0.00504125	0.0134433	**	0.0647084	0.904067		Time:POST	-0.0163039	-0.067027	-	0.0344191	0.983828	0.93517	-	1.03502	0.533536	0.618593	ns
Sex:male	-0.1741	-0.474815	-	0.126616	0.840213	0.622	-	1.13498	0.268633	0.364248	ns	0.0647084	0.904067		Sex:male	0.0287379	-0.0612386	-	0.118714	1.02915	0.940599	-	1.12605	0.532552	0.618593	ns
converter(PRE):Low with Time:POST	-0.151007	-0.290473	-	-0.0115412	0.859842	0.74791	-	0.988525	0.0457146	0.0913972	*	0.0647084	0.904067		converter(PRE):Low with Time:POST	0.10933	-0.0235037	-	0.242164	1.11553	0.97677	-	1.274	0.116248	0.184211	ns
Random Effects (subject)	Variance	SD													Random Effects (subject)	Variance	SD
Subject: intercept (σ2i)	0.09884	0.3144													Subject: intercept (σ2i)	0.054445	0.23333
Residual (σ2ε)	0.0113	0.1063													Residual (σ2ε)	0.008808	0.09385
Nindividual	48														Nindividual	148
Estimated marginal means (EMM)	PRE	POST	delta(PRE - POST)	p values	q value (FDR corrected)										Estimated marginal means (EMM)	PRE	POST	delta(PRE - POST)	p values	q value (FDR corrected)
High converter	4.58125	4.69518	-0.113933	0.00506495	0.0151949										High converter	4.80543	4.78913	0.0163039	0.535302	0.597547
Low converter	4.63963	4.60256	0.0370739	0.551167	0.641678										Low converter	4.79875	4.89177	-0.093026	0.150244	0.221899
Serum lipid	HDL-C														Serum lipid	HDL-C
	Estimates	CI			OR	CI 95 %			p value	q value (FDR corrected)	sig. Niveau	marginal R2	conditional R2			Estimates	CI			OR	CI 95 %			p value	q value (FDR corrected)	sig. Niveau	marginal R2	conditional R2
(Intercept)	4.26163	4.17524	-	4.34802	70.9255	65.0554	-	77.3252	2.15935e-36	1.72748e-34	****	0.31749	0.799733		(Intercept)	3.88104	3.82802	-	3.93406	48.4745	45.9713	-	51.1139	5.73154e-138	2.29262e-136	***	0.145405	0.723649
converter(PRE):Low	0.17767	0.0314942	-	0.323847	1.19443	1.032	-	1.38244	0.0240072	0.0548736	*				converter(PRE):Low	-0.100933	-0.179701	-	-0.0221656	0.903993	0.83552	-	0.978078	0.0132609	0.0258749	**	0.145405	0.723649
Time:POST	0.0271904	-0.0328741	-	0.0872549	1.02756	0.96766	-	1.09117	0.384806	0.45947	ns				Time:POST	0.0384747	-0.0179312	-	0.0948806	1.03922	0.982229	-	1.09953	0.18938	0.280563	ns	0.145405	0.723649
Sex:male	-0.153693	-0.296842	-	-0.0105443	0.857535	0.743161	-	0.989511	0.0468383	0.0913972	*				Sex:male	-0.136204	-0.20335	-	-0.0690583	0.872664	0.815992	-	0.933272	0.000122347	0.000298026	***	0.145405	0.723649
converter(PRE):Low with Time:POST	0.0236616	-0.0933265	-	0.14065	1.02394	0.910896	-	1.15102	0.695654	0.736169	ns				converter(PRE):Low with Time:POST	-0.0335856	-0.176808	-	0.109636	0.966972	0.837941	-	1.11587	0.647967	0.704873	ns	0.145405	0.723649
Random Effects (subject)	Variance	SD													Random Effects (subject)	Variance	SD
Subject: intercept (σ2i)	0.019364	0.13915													Subject: intercept (σ2i)	0.02448	0.1565
Residual (σ2ε)	0.008041	0.08967													Residual (σ2ε)	0.0117	0.1082
Nindividual	48														Nindividual	148
Estimated marginal means (EMM)	PRE	POST	delta(PRE - POST)	p values	q value (FDR corrected)										Estimated marginal means (EMM)	PRE	POST	delta(PRE - POST)	p values	q value (FDR corrected)
High converter	4.18478	4.21197	-0.0271904	0.385341	0.486746										High converter	3.81294	3.85141	-0.0384747	0.194179	0.266302
Low converter	4.36245	4.41331	-0.050852	0.33317	0.444226										Low converter	3.712	3.71689	-0.00488913	0.943236	0.952533
Serum lipid	TAG/HDL-C														Serum lipid	TAG/HDL-C
	Estimates	CI			OR	CI 95 %			p value	q value (FDR corrected)	sig. Niveau	marginal R2	conditional R2			Estimates	CI			OR	CI 95 %			p value	q value (FDR corrected)	sig. Niveau	marginal R2	conditional R2
(Intercept)	0.219132	-0.0137633	-	0.452028	1.245	0.986331	-	1.5715	0.0739239	0.13142	****	0.205922	0.551048		(Intercept)	0.732175	0.598825	-	0.865525	2.0796	1.81998	-	2.37625	1.66961e-19	7.42047e-19	****	0.244077	0.677752
converter(PRE):Low	-0.530236	-0.930006	-	-0.130465	0.588466	0.394551	-	0.877687	0.013419	0.0335474	**	0.205922	0.551048		converter(PRE):Low	0.20083	0.00166609	-	0.399995	1.22242	1.00167	-	1.49182	0.0501942	0.0892341	*	0.244077	0.677752
Time:POST	-0.174582	-0.401716	-	0.0525523	0.839808	0.669171	-	1.05396	0.146012	0.230783	ns	0.205922	0.551048		Time:POST	-0.318569	-0.478652	-	-0.158486	0.727189	0.619618	-	0.853435	0.00033237	0.0007386	***	0.244077	0.677752
Sex:male	0.0342263	-0.327842	-	0.396294	1.03482	0.720477	-	1.48631	0.854645	0.865463	ns	0.205922	0.551048		Sex:male	0.477956	0.309893	-	0.646019	1.61277	1.36328	-	1.90793	1.63572e-07	5.45241e-07	****	0.244077	0.677752
converter(PRE):Low with Time:POST	0.092028	-0.34823	-	0.532286	1.0964	0.705937	-	1.70282	0.685838	0.736169	ns	0.205922	0.551048		converter(PRE):Low with Time:POST	0.0110467	-0.38942	-	0.411514	1.01111	0.677449	-	1.5091	0.957079	0.969194	ns	0.244077	0.677752
Random Effects (subject)	Variance	SD													Random Effects (subject)	Variance	SD
Subject: intercept (σ2i)	0.08902	0.2984													Subject: intercept (σ2i)
Residual (σ2ε)	0.1158	0.3403													Residual (σ2ε)
Nindividual	48														Nindividual	148
Estimated marginal means (EMM)	PRE	POST	delta(PRE - POST)	p values	q value (FDR corrected)										Estimated marginal means (EMM)	PRE	POST	delta(PRE - POST)	p values	q value (FDR corrected)
High converter	0.236246	0.0616635	0.174582	0.147017	0.235227										High converter	0.971153	0.652584	0.318569	0.000413926	0.00152834
Low converter	-0.29399	-0.376544	0.082554	0.67336	0.7605										Low converter	1.17198	0.864461	0.307523	0.113013	0.18082
Serum lipid	LDL-C/HDL-C														Serum lipid	LDL-C/HDL-C
	Estimates	CI			OR	CI 95 %			p value	q value (FDR corrected)	sig. Niveau	marginal R2	conditional R2			Estimates	CI			OR	CI 95 %			p value	q value (FDR corrected)	sig. Niveau	marginal R2	conditional R2
(Intercept)	0.478937	0.291793	-	0.666081	1.61436	1.33883	-	1.94659	4.02748e-05	0.000134249	****	0.0667761	0.901491		(Intercept)	0.953835	0.860572	-	1.0471	2.59565	2.36451	-	2.84937	8.66698e-40	7.70398e-39	****	0.0689165	0.864451
converter(PRE):Low	-0.11639	-0.430065	-	0.197284	0.890128	0.650467	-	1.21809	0.473992	0.549556	ns	0.0667761	0.901491		converter(PRE):Low	0.0901699	-0.0471121	-	0.227452	1.09436	0.95398	-	1.2554	0.200423	0.281842	ns	0.0689165	0.864451
Time:POST	0.0788896	0.00134941	-	0.15643	1.08208	1.00135	-	1.16933	0.0591479	0.107542	ns	0.0667761	0.901491		Time:POST	-0.0524022	-0.120922	-	0.0161178	0.948947	0.886103	-	1.01625	0.144356	0.222086	ns	0.0689165	0.864451
Sex:male	-0.0198791	-0.341759	-	0.302001	0.980317	0.710519	-	1.35256	0.904743	0.904743	ns	0.0667761	0.901491		Sex:male	0.15751	0.0385454	-	0.276474	1.17059	1.0393	-	1.31847	0.0106854	0.0219187	**	0.0689165	0.864451
converter(PRE):Low with Time:POST	-0.158275	-0.309806	-	-0.0067445	0.853615	0.733589	-	0.993278	0.0531256	0.0988383	*	0.0667761	0.901491		converter(PRE):Low with Time:POST	0.146956	-0.0322754	-	0.326187	1.1583	0.96824	-	1.38567	0.117435	0.184211	ns	0.0689165	0.864451
Random Effects (subject)	Variance	SD													Random Effects (subject)	Variance	SD
Subject: intercept (σ2i)	0.11302	0.3362													Subject: intercept (σ2i)	0.09456	0.3075
Residual (σ2ε)	0.01334	0.1155													Residual (σ2ε)	0.01611	0.1269
Nindividual	48														Nindividual	148
Estimated marginal means (EMM)	PRE	POST	delta(PRE - POST)	p values	q value (FDR corrected)										Estimated marginal means (EMM)	PRE	POST	delta(PRE - POST)	p values	q value (FDR corrected)
High converter	0.468997	0.547887	-0.0788896	0.0593245	0.107456										High converter	1.03259	0.980188	0.0524022	0.1461	0.21915
Low converter	0.352607	0.273221	0.0793857	0.24578	0.352162										Low converter	1.12276	1.21731	-0.0945535	0.2753	0.33883
