# Supplementary material for: High-fat diet impact on intestinal cholesterol conversion by the microbiota and serum cholesterol levels
Source: iScience. 2023 Aug 21;26(9):107697. doi: 10.1016/j.isci.2023.107697 (PMC10485154; doi:10.1016/j.isci.2023.107697)
Supplement: Table S3. Metadata for the KETO and CARBFUNC cohorts [file mmc3.xlsx]

## Sheet: Table S3
Table S3. Metadata for the KETO cohort and CARBFUNC cohorts.
SampleID	Subject	Time	converter	conv_base	diet	Weeks	cohort	Age	Sex	Cholesterol	Coprostanol	Cholestanol	Sitosterol	X5b.sitostanol	X5a.sitostanol	Campesterol	X5b.campestanol	X5a.Campestanol	Coprostanol.Cholesterol	Cholestanol.Cholesterol	blood_cholesterol	TG	LDL	HDL	Acetate	Propionate	Butyrate	iso.Butyrate	low_conc	TUDCA	GUDCA	UDCA	GHDCA	THDCA	HDCA	TCA	GCA	CA	TCDCA	GCDCA	CDCA	TDCA	GDCA	DCA	TLCA	GLCA	LCA	Free	Tauro
Sub-1-0W	1	PRE	NA	NA	LCHF	0	CF	53	m	NA	NA	NA	NA	NA	NA	NA	NA	NA	NA	NA	NA	NA	NA	NA	NA	NA	NA	NA		NA	NA	NA	NA	NA	NA	NA	NA	NA	NA	NA	NA	NA	NA	NA	NA	NA	NA	NA	NA
Sub-1-12W	1	POST	NA	NA	LCHF	12	CF	53	m	NA	NA	NA	NA	NA	NA	NA	NA	NA	NA	NA	NA	NA	NA	NA	NA	NA	NA	NA		NA	NA	NA	NA	NA	NA	NA	NA	NA	NA	NA	NA	NA	NA	NA	NA	NA	NA	NA	NA
Sub-1-24W	1	POST	NA	NA	LCHF	24	CF	53	m	NA	NA	NA	NA	NA	NA	NA	NA	NA	NA	NA	NA	NA	NA	NA	NA	NA	NA	NA		NA	NA	NA	NA	NA	NA	NA	NA	NA	NA	NA	NA	NA	NA	NA	NA	NA	NA	NA	NA
Sub-10-0W	10	PRE	nc	nc	LFHC-AC	0	CF	26	f	34.0303	53.6743	1.96846	5.82886	6.93631	0.64266	1.87096	NA	0.41864	1.57725	0.0578443	181.467	128.947	119.691	46.332	274.5	145.5	131.5	19.25		NA	NA	NA	NA	NA	NA	NA	NA	NA	NA	NA	NA	NA	NA	NA	NA	NA	NA	NA	NA
Sub-100-0W	100	PRE	high	high	LFHC-CC	0	CF	47	f	3.04021	39.804	1.71245	0.7126	27.118	1.82767	0.222	NA	1.09363	13.0925	0.563267	200.772	100.877	142.857	46.332	48.75	13	7.8	4.48		NA	NA	NA	NA	NA	NA	NA	NA	NA	NA	NA	NA	NA	NA	NA	NA	NA	NA	NA	NA
Sub-101-0W	101	PRE	low	low	LFHC-CC	0	CF	47	m	39.2081	0	0.80636	11.3929	NA	0.4203	4.66863	NA	0.32632	0	0.0205661	247.104	171.053	181.467	34.749	90	33.75	42.2	4.435		NA	NA	NA	NA	NA	NA	NA	NA	NA	NA	NA	NA	NA	NA	NA	NA	NA	NA	NA	NA
Sub-102-0W	102	PRE	high	high	LCHF	0	CF	48	m	17.9656	49.8868	1.96547	4.90589	10.5967	1.16867	2.13641	NA	0.91716	2.7768	0.109402	243.243	256.14	158.301	34.749	274.5	83.5	72	8.65		NA	NA	NA	NA	NA	NA	NA	NA	NA	NA	NA	NA	NA	NA	NA	NA	NA	NA	NA	NA
Sub-103-0W	103	PRE	low	low	LFHC-AC	0	CF	30	m	68.2764	0	0.81194	10.8873	NA	0.45754	5.35143	NA	0.36348	0	0.011892	162.162	198.246	108.108	30.888	291.5	127	95.5	10.05	x	NA	NA	NA	NA	NA	NA	NA	NA	NA	NA	NA	NA	NA	NA	NA	NA	NA	NA	NA	NA
Sub-104-0W	104	PRE	high	high	LCHF	0	CF	47	m	10.0277	61.1352	1.6152	1.93645	13.0062	0.64237	0.71931	NA	0.47591	6.09666	0.161074	193.05	81.5789	127.413	46.332	169.5	59.5	77.5	10.65		NA	NA	NA	NA	NA	NA	NA	NA	NA	NA	NA	NA	NA	NA	NA	NA	NA	NA	NA	NA
Sub-104-12W	104	POST	high	high	LCHF	12	CF	47	m	8.92879	71.1239	1.62546	0.93847	9.03947	0.42754	0.43893	NA	0.22199	7.96569	0.182047	181.467	85.0877	119.691	46.332	119	43.75	37.8	6.7		NA	NA	NA	NA	NA	NA	NA	NA	NA	NA	NA	NA	NA	NA	NA	NA	NA	NA	NA	NA
Sub-105-0W	105	PRE	nc	nc	LFHC-AC	0	CF	34	m	149.336	166.552	6.45103	32.3299	21.0768	2.00694	9.72287	NA	1.03538	1.11529	0.0431981	181.467	117.544	127.413	38.61	765	352	341.5	76		NA	NA	NA	NA	NA	NA	NA	NA	NA	NA	NA	NA	NA	NA	NA	NA	NA	NA	NA	NA
Sub-106-0W	106	PRE	high	high	LFHC-CC	0	CF	44	m	2.90554	37.7854	1.17197	1.54522	12.5296	0.58172	0.49626	NA	0.34414	13.0046	0.403357	162.162	146.491	100.386	38.61	82	24.15	17.2	5.6		NA	NA	NA	NA	NA	NA	NA	NA	NA	NA	NA	NA	NA	NA	NA	NA	NA	NA	NA	NA
Sub-107-0W	107	PRE	high	high	LCHF	0	CF	42	m	6.89423	42.1469	1.13071	2.27941	9.19323	0.29122	0.42485	NA	0.11625	6.11336	0.164008	138.996	161.404	84.9421	30.888	151	65	38.65	6.7		NA	NA	NA	NA	NA	NA	NA	NA	NA	NA	NA	NA	NA	NA	NA	NA	NA	NA	NA	NA
Sub-107-12W	107	POST	high	high	LCHF	12	CF	42	m	7.0669	31.0883	1.3482	0.87033	2.30361	0.24066	0.26452	NA	0.01905	4.39915	0.190777	131.274	83.3333	77.2201	38.61	70	36.7	40.75	5.5		NA	NA	NA	NA	NA	NA	NA	NA	NA	NA	NA	NA	NA	NA	NA	NA	NA	NA	NA	NA
Sub-107-24W	107	POST	nc	high	LCHF	24	CF	42	m	12.9079	13.213	1.00301	7.31486	4.96844	0.39428	3.48851	NA	0.28425	1.02363	0.0777048	150.579	91.2281	92.6641	46.332	103.5	47.5	39.45	5.2		NA	NA	NA	NA	NA	NA	NA	NA	NA	NA	NA	NA	NA	NA	NA	NA	NA	NA	NA	NA
Sub-108-0W	108	PRE	high	high	LCHF	0	CF	49	f	2.77086	81.7385	1.42468	0.83648	15.8168	0.83875	0.4319	NA	0.62913	29.4993	0.514165	247.104	172.807	166.023	46.332	25.9	11.2	4.03	2.43		NA	NA	NA	NA	NA	NA	NA	NA	NA	NA	NA	NA	NA	NA	NA	NA	NA	NA	NA	NA
Sub-108-12W	108	POST	high	high	LCHF	12	CF	49	f	6.62048	128.253	2.90957	1.07074	10.8933	0.50534	0.44488	NA	0.19468	19.3722	0.43948	193.05	90.3509	123.552	50.1931	17.4	5.4	2.69	1.7		NA	NA	NA	NA	NA	NA	NA	NA	NA	NA	NA	NA	NA	NA	NA	NA	NA	NA	NA	NA
Sub-109-0W	109	PRE	low	low	LFHC-AC	0	CF	33	f	89.9495	0	1.55152	13.6615	0	0.72289	5.82401	NA	0.74315	0	0.0172488	193.05	146.491	123.552	50.1931	126	95	36.7	13.55		NA	NA	NA	NA	NA	NA	NA	NA	NA	NA	NA	NA	NA	NA	NA	NA	NA	NA	NA	NA
Sub-11-0W	11	PRE	high	high	LCHF	0	CF	48	m	3.29466	48.9755	0.84212	1.17456	11.3003	0.5283	0.52738	NA	0.31022	14.8651	0.255601	185.328	85.0877	123.552	46.332	113	34.75	67.5	9.45		NA	NA	NA	NA	NA	NA	NA	NA	NA	NA	NA	NA	NA	NA	NA	NA	NA	NA	NA	NA
Sub-11-12W	11	POST	high	high	LCHF	12	CF	48	m	11.2645	110.071	2.05651	1.93409	15.4034	0.46234	0.8211	NA	0.34588	9.77149	0.182566	177.606	93.8596	119.691	42.471	229	85.5	125	25.65		NA	NA	NA	NA	NA	NA	NA	NA	NA	NA	NA	NA	NA	NA	NA	NA	NA	NA	NA	NA
Sub-110-0W	110	PRE	high	high	LFHC-CC	0	CF	46	m	3.83229	70.3867	1.34572	1.43076	15.7838	0.66958	0.42205	NA	0.41887	18.3667	0.351153	258.687	137.719	193.05	42.471	141.5	34.1	42.85	10.35		NA	NA	NA	NA	NA	NA	NA	NA	NA	NA	NA	NA	NA	NA	NA	NA	NA	NA	NA	NA
Sub-111-0W	111	PRE	low	low	LFHC-CC	0	CF	42	f	65.1521	0	1.12375	10.953	NA	0.9067	4.66575	NA	0.88863	0	0.0172481	193.05	116.667	115.83	57.9151	203.5	84	49.1	14.05		NA	NA	NA	NA	NA	NA	NA	NA	NA	NA	NA	NA	NA	NA	NA	NA	NA	NA	NA	NA
Sub-112-0W	112	PRE	low	low	LFHC-CC	0	CF	39	f	73.5996	0	0.99568	13.9642	0	0.42763	5.34196	NA	0.34337	0	0.0135283	204.633	123.684	142.857	42.471	98	56.5	13.45	1.49		NA	NA	NA	NA	NA	NA	NA	NA	NA	NA	NA	NA	NA	NA	NA	NA	NA	NA	NA	NA
Sub-113-0W	113	PRE	nc	nc	LCHF	0	CF	45	f	17.1986	17.1509	1.06342	4.59232	2.81118	0.42343	1.30979	NA	0.29307	0.99723	0.061832	193.05	70.1754	127.413	54.0541	189.5	74.5	67.5	9.65		NA	NA	NA	NA	NA	NA	NA	NA	NA	NA	NA	NA	NA	NA	NA	NA	NA	NA	NA	NA
Sub-113-12W	113	POST	nc	nc	LCHF	12	CF	45	f	35.9753	62.3471	2.59539	4.84301	6.00589	0.32426	2.54367	NA	0.25372	1.73305	0.0721436	227.799	66.6667	162.162	57.9151	73.5	41.55	22.25	7.75		NA	NA	NA	NA	NA	NA	NA	NA	NA	NA	NA	NA	NA	NA	NA	NA	NA	NA	NA	NA
Sub-113-24W	113	POST	high	nc	LCHF	24	CF	45	f	8.00973	47.812	1.58561	1.54334	10.2845	0.40874	0.53502	NA	0.18738	5.96923	0.19796	243.243	239.474	138.996	50.1931	95.5	63	31.8	9.15		NA	NA	NA	NA	NA	NA	NA	NA	NA	NA	NA	NA	NA	NA	NA	NA	NA	NA	NA	NA
Sub-114-0W	114	PRE	nc	nc	LCHF	0	CF	41	m	31.146	57.5085	1.77579	2.96947	9.60261	0.68971	1.62992	NA	0.37948	1.84641	0.0570149	227.799	177.193	162.162	30.888	170	69.5	32.05	7.3		NA	NA	NA	NA	NA	NA	NA	NA	NA	NA	NA	NA	NA	NA	NA	NA	NA	NA	NA	NA
Sub-114-12W	114	POST	high	nc	LCHF	12	CF	41	m	9.33471	41.252	1.3276	2.53964	13.071	0.56732	1.56171	NA	0.45083	4.41921	0.142222	212.355	109.649	150.579	34.749	35.3	15.15	12.5	4.31		NA	NA	NA	NA	NA	NA	NA	NA	NA	NA	NA	NA	NA	NA	NA	NA	NA	NA	NA	NA
Sub-114-24W	114	POST	nc	nc	LCHF	24	CF	41	m	3.39778	3.87311	0.64495	3.43093	2.65141	0.30352	0.63161	NA	0.093	1.13989	0.189815	193.05	89.4737	138.996	34.749	51.5	21.8	17.7	3.29		NA	NA	NA	NA	NA	NA	NA	NA	NA	NA	NA	NA	NA	NA	NA	NA	NA	NA	NA	NA
Sub-115-0W	115	PRE	nc	nc	LFHC-CC	0	CF	38	m	70.4125	50.7156	2.12949	17.9605	9.13599	1.19857	12.0905	NA	0.90214	0.720264	0.0302431	196.911	156.14	135.135	34.749	257	151	128.5	15.35		NA	NA	NA	NA	NA	NA	NA	NA	NA	NA	NA	NA	NA	NA	NA	NA	NA	NA	NA	NA
Sub-116-0W	116	PRE	high	high	LCHF	0	CF	51	m	6.19509	93.1554	1.97153	0.94533	25.38	0.7148	0.45327	NA	0.50998	15.037	0.318241	173.745	83.3333	96.5251	57.9151	119	37.15	15.95	9		NA	NA	NA	NA	NA	NA	NA	NA	NA	NA	NA	NA	NA	NA	NA	NA	NA	NA	NA	NA
Sub-116-12W	116	POST	high	high	LCHF	12	CF	51	m	3.55139	44.2918	1.0531	0.01546	6.01957	0.31693	0.06199	NA	0.18207	12.4717	0.296532	181.467	62.2807	111.969	54.0541	25.7	7.15	2.565	2.48	x	NA	NA	NA	NA	NA	NA	NA	NA	NA	NA	NA	NA	NA	NA	NA	NA	NA	NA	NA	NA
Sub-116-24W	116	POST	high	high	LCHF	24	CF	51	m	3.60366	84.6711	2.26964	0.31768	12.0225	0.55852	0.20718	NA	0.31317	23.4959	0.629815	169.884	71.9298	92.6641	61.7761	55	19.35	9.15	4.64		NA	NA	NA	NA	NA	NA	NA	NA	NA	NA	NA	NA	NA	NA	NA	NA	NA	NA	NA	NA
Sub-117-0W	117	PRE	high	high	LFHC-AC	0	CF	49	f	4.25891	11.7612	0.64089	3.32836	2.70046	0.55639	0.89656	NA	0.29692	2.76156	0.150482	212.355	184.211	135.135	50.1931	150.5	52	54.5	7.35		NA	NA	NA	NA	NA	NA	NA	NA	NA	NA	NA	NA	NA	NA	NA	NA	NA	NA	NA	NA
Sub-118-0W	118	PRE	high	high	LFHC-AC	0	CF	38	m	4.35998	50.2992	1.30399	1.00116	9.30851	0.71163	0.51466	NA	0.53327	11.5366	0.299082	193.05	393.86	88.8031	30.888	111	39.65	59	12.4		NA	NA	NA	NA	NA	NA	NA	NA	NA	NA	NA	NA	NA	NA	NA	NA	NA	NA	NA	NA
Sub-119-0W	119	PRE	high	high	LFHC-AC	0	CF	33	f	9.69052	44.5988	1.02766	1.91899	4.6746	0.57297	0.64065	NA	0.26447	4.60231	0.106048	185.328	106.14	127.413	34.749	125	57.5	47.8	7.6		NA	NA	NA	NA	NA	NA	NA	NA	NA	NA	NA	NA	NA	NA	NA	NA	NA	NA	NA	NA
Sub-12-0W	12	PRE	high	high	LFHC-CC	0	CF	54	f	5.0827	18.6148	0.99813	3.2039	8.31678	0.32485	0.95096	NA	0.16328	3.66239	0.196378	173.745	86.8421	115.83	42.471	32.8	8.8	5.75	3.315		NA	NA	NA	NA	NA	NA	NA	NA	NA	NA	NA	NA	NA	NA	NA	NA	NA	NA	NA	NA
Sub-120-0W	120	PRE	high	high	LCHF	0	CF	36	f	3.66985	37.1777	1.19155	2.49316	13.0558	0.72274	0.59281	NA	0.74935	10.1306	0.324686	158.301	86.8421	96.5251	54.0541	99.5	35.35	64.5	7.15		NA	NA	NA	NA	NA	NA	NA	NA	NA	NA	NA	NA	NA	NA	NA	NA	NA	NA	NA	NA
Sub-120-12W	120	POST	high	high	LCHF	12	CF	36	f	5.32339	16.4888	0.90312	2.55661	8.88159	0.60248	0.57608	NA	0.20514	3.09743	0.169651	150.579	70.1754	96.5251	46.332	166.5	60.5	105.5	7.5		NA	NA	NA	NA	NA	NA	NA	NA	NA	NA	NA	NA	NA	NA	NA	NA	NA	NA	NA	NA
Sub-121-0W	121	PRE	high	high	LFHC-AC	0	CF	51	f	4.31594	13.876	0.47182	6.18511	6.26195	0.19646	1.31505	NA	0.11059	3.21505	0.10932	212.355	90.3509	131.274	65.6371	48.65	21.5	21.35	4.55		NA	NA	NA	NA	NA	NA	NA	NA	NA	NA	NA	NA	NA	NA	NA	NA	NA	NA	NA	NA
Sub-122-0W	122	PRE	nc	nc	LFHC-CC	0	CF	54	m	39.9104	40.407	1.5187	6.57576	8.60471	0.68253	1.953	NA	0.32133	1.01244	0.0380527	231.66	124.561	169.884	42.471	172	60.5	62.5	9.3		NA	NA	NA	NA	NA	NA	NA	NA	NA	NA	NA	NA	NA	NA	NA	NA	NA	NA	NA	NA
Sub-123-0W	123	PRE	high	high	LFHC-CC	0	CF	56	m	4.53161	55.007	1.71615	1.53254	12.9152	1.02867	0.58851	NA	0.85391	12.1385	0.378706	208.494	149.123	131.274	50.1931	46.95	20.35	10.25	5.35		NA	NA	NA	NA	NA	NA	NA	NA	NA	NA	NA	NA	NA	NA	NA	NA	NA	NA	NA	NA
Sub-124-0W	124	PRE	high	high	LCHF	0	CF	32	m	2.96009	55.9558	1.19711	1.4388	13.109	1.28725	0.38562	NA	1.20019	18.9034	0.404417	169.884	95.614	115.83	42.471	134.5	62	31.5	8.95		NA	NA	NA	NA	NA	NA	NA	NA	NA	NA	NA	NA	NA	NA	NA	NA	NA	NA	NA	NA
Sub-125-0W	125	PRE	high	high	LFHC-AC	0	CF	43	m	3.14693	36.9168	2.05218	1.14527	11.1378	1.10163	0.49488	NA	0.96841	11.731	0.652121	169.884	77.193	108.108	50.1931	63	15.7	14.3	5.95		NA	NA	NA	NA	NA	NA	NA	NA	NA	NA	NA	NA	NA	NA	NA	NA	NA	NA	NA	NA
Sub-126-0W	126	PRE	high	high	LFHC-AC	0	CF	45	f	12.3857	35.0286	0.89092	6.23677	11.807	0.78485	2.95877	NA	0.65051	2.82814	0.0719312	166.023	99.1228	100.386	54.0541	118.5	58.5	81	7.65		NA	NA	NA	NA	NA	NA	NA	NA	NA	NA	NA	NA	NA	NA	NA	NA	NA	NA	NA	NA
Sub-127-0W	127	PRE	high	high	LCHF	0	CF	57	f	2.93326	45.868	2.24137	2.25129	21.2608	0.90315	0.69834	NA	0.67749	15.6372	0.764123	335.907	200.877	250.965	34.749	142	53	80.5	14.65		NA	NA	NA	NA	NA	NA	NA	NA	NA	NA	NA	NA	NA	NA	NA	NA	NA	NA	NA	NA
Sub-128-0W	128	PRE	high	high	LCHF	0	CF	42	m	9.72652	76.6268	1.22858	2.63608	16.5412	0.6906	1.14286	NA	0.57237	7.87813	0.126312	193.05	227.193	115.83	38.61	137.5	63.5	43.45	11.05		NA	NA	NA	NA	NA	NA	NA	NA	NA	NA	NA	NA	NA	NA	NA	NA	NA	NA	NA	NA
Sub-128-12W	128	POST	high	high	LCHF	12	CF	42	m	5.50908	88.097	1.91668	0.73685	22.1482	0.67144	0.57207	NA	0.45945	15.9912	0.347913	185.328	199.123	111.969	38.61	52	23.4	16.95	5.5		NA	NA	NA	NA	NA	NA	NA	NA	NA	NA	NA	NA	NA	NA	NA	NA	NA	NA	NA	NA
Sub-129-0W	129	PRE	nc	nc	LFHC-AC	0	CF	43	m	10.991	14.1005	0.70346	3.31615	5.59447	0.25534	1.2036	NA	0.11958	1.28291	0.0640033	193.05	192.105	127.413	30.888	94.5	35.85	40.5	4.365		NA	NA	NA	NA	NA	NA	NA	NA	NA	NA	NA	NA	NA	NA	NA	NA	NA	NA	NA	NA
Sub-13-0W	13	PRE	high	high	LFHC-AC	0	CF	51	f	5.89112	56.8662	1.67773	2.50953	17.6196	1.1853	0.92472	NA	0.80498	9.65287	0.28479	189.189	100.877	127.413	42.471	124	40.2	35.35	13.4		NA	NA	NA	NA	NA	NA	NA	NA	NA	NA	NA	NA	NA	NA	NA	NA	NA	NA	NA	NA
Sub-130-0W	130	PRE	nc	nc	LFHC-CC	0	CF	49	f	50.8042	49.4146	1.79058	12.5578	9.3336	0.41799	2.77471	NA	0.22496	0.972649	0.0352448	223.938	65.7895	162.162	50.1931	114	47.25	82	4.195		NA	NA	NA	NA	NA	NA	NA	NA	NA	NA	NA	NA	NA	NA	NA	NA	NA	NA	NA	NA
Sub-131-0W	131	PRE	low	low	LFHC-CC	0	CF	45	f	101.436	0	1.55091	15.8816	0	0.73133	6.89555	NA	0.4836	0	0.0152895	220.077	92.1053	150.579	50.1931	378	151	142	11.35		NA	NA	NA	NA	NA	NA	NA	NA	NA	NA	NA	NA	NA	NA	NA	NA	NA	NA	NA	NA
Sub-132-0W	132	PRE	nc	nc	LFHC-CC	0	CF	39	f	25.6276	29.2055	0.92751	7.69927	10.7457	0.44947	3.24068	NA	0.18296	1.13961	0.0361918	169.884	92.1053	96.5251	57.9151	253.5	66.5	101	10.4		NA	NA	NA	NA	NA	NA	NA	NA	NA	NA	NA	NA	NA	NA	NA	NA	NA	NA	NA	NA
Sub-133-0W	133	PRE	low	low	LFHC-CC	0	CF	48	f	45.6126	3.2487	1.39379	19.7958	1.88291	0.90448	6.44869	NA	0.59763	0.0712237	0.0305571	177.606	104.386	119.691	46.332	174.5	77.5	60.5	7.75		NA	NA	NA	NA	NA	NA	NA	NA	NA	NA	NA	NA	NA	NA	NA	NA	NA	NA	NA	NA
Sub-134-0W	134	PRE	high	high	LFHC-AC	0	CF	31	m	6.89964	49.8319	1.13516	1.77754	13.408	0.8871	0.69704	NA	0.84985	7.2224	0.164525	166.023	112.281	115.83	30.888	128	53.5	28.95	6.1		NA	NA	NA	NA	NA	NA	NA	NA	NA	NA	NA	NA	NA	NA	NA	NA	NA	NA	NA	NA
Sub-135-0W	135	PRE	high	high	LFHC-CC	0	CF	43	m	2.76001	16.1529	0.72124	1.84847	7.76397	0.51872	0.77454	NA	0.37924	5.85246	0.261318	220.077	149.123	158.301	34.749	43.45	16.3	12.25	2.595		NA	NA	NA	NA	NA	NA	NA	NA	NA	NA	NA	NA	NA	NA	NA	NA	NA	NA	NA	NA
Sub-136-0W	136	PRE	high	high	LCHF	0	CF	45	f	27.5576	61.8454	2.16191	5.14334	10.8991	0.73879	1.42666	NA	0.29924	2.24423	0.0784506	135.135	57.8947	84.9421	42.471	93.5	31.5	18.65	6.05		NA	NA	NA	NA	NA	NA	NA	NA	NA	NA	NA	NA	NA	NA	NA	NA	NA	NA	NA	NA
Sub-136-12W	136	POST	high	high	LCHF	12	CF	45	f	15.1603	110.841	2.47457	4.16384	9.49718	0.78179	0.91993	NA	0.55162	7.31125	0.163227	154.44	34.2105	100.386	50.1931	130	59.5	50.5	9.2		NA	NA	NA	NA	NA	NA	NA	NA	NA	NA	NA	NA	NA	NA	NA	NA	NA	NA	NA	NA
Sub-137-0W	137	PRE	high	high	LCHF	0	CF	46	m	18.9987	61.8101	1.27234	2.85007	5.97354	0.49448	0.68255	NA	0.24985	3.25339	0.06697	212.355	220.175	135.135	34.749	123	64	21.65	5.85		NA	NA	NA	NA	NA	NA	NA	NA	NA	NA	NA	NA	NA	NA	NA	NA	NA	NA	NA	NA
Sub-137-12W	137	POST	low	high	LCHF	12	CF	46	m	103.571	20.403	2.07176	10.1973	3.04742	0.18559	3.01508	NA	0.07449	0.196994	0.0200032	231.66	128.07	169.884	30.888	114.5	89.5	65	15.9		NA	NA	NA	NA	NA	NA	NA	NA	NA	NA	NA	NA	NA	NA	NA	NA	NA	NA	NA	NA
Sub-138-0W	138	PRE	low	low	LFHC-CC	0	CF	48	m	49.5538	22.1831	1.201	14.5215	3.24395	0.80848	3.27275	NA	0.57998	0.447657	0.0242363	200.772	121.93	127.413	42.471	90.5	34.45	27.85	5.65		NA	NA	NA	NA	NA	NA	NA	NA	NA	NA	NA	NA	NA	NA	NA	NA	NA	NA	NA	NA
Sub-139-0W	139	PRE	high	high	LFHC-AC	0	CF	52	f	5.60233	26.626	0.83593	2.40657	9.25981	0.51521	0.8657	NA	0.28332	4.75267	0.149211	196.911	87.7193	119.691	65.6371	222	67.5	91.5	13.35		NA	NA	NA	NA	NA	NA	NA	NA	NA	NA	NA	NA	NA	NA	NA	NA	NA	NA	NA	NA
Sub-14-0W	14	PRE	high	high	LFHC-CC	0	CF	56	m	19.7998	44.125	1.13883	5.07415	10.7492	1.59422	1.73162	NA	0.61531	2.22856	0.0575173	189.189	81.5789	119.691	61.7761	215.5	76	51	7.95		NA	NA	NA	NA	NA	NA	NA	NA	NA	NA	NA	NA	NA	NA	NA	NA	NA	NA	NA	NA
Sub-140-0W	140	PRE	high	high	LFHC-AC	0	CF	37	f	8.31835	83.1628	1.71902	2.54787	14.6023	0.24129	0.98072	NA	0.13337	9.99751	0.206654	204.633	88.5965	138.996	50.1931	159.5	63	46.65	7.3		NA	NA	NA	NA	NA	NA	NA	NA	NA	NA	NA	NA	NA	NA	NA	NA	NA	NA	NA	NA
Sub-141-0W	141	PRE	high	high	LFHC-CC	0	CF	39	f	6.27556	41.8368	1.55873	2.34457	11.0371	0.66978	1.23202	NA	0.64483	6.66663	0.248381	123.552	45.614	73.3591	42.471	86	25.2	18.1	6.55		NA	NA	NA	NA	NA	NA	NA	NA	NA	NA	NA	NA	NA	NA	NA	NA	NA	NA	NA	NA
Sub-142-0W	142	PRE	high	high	LFHC-CC	0	CF	52	m	15.9861	45.0702	1.07096	5.14659	8.33345	0.94189	2.13562	NA	0.62507	2.81933	0.0669931	200.772	100.877	119.691	57.9151	155	40.2	59.5	6.7		NA	NA	NA	NA	NA	NA	NA	NA	NA	NA	NA	NA	NA	NA	NA	NA	NA	NA	NA	NA
Sub-143-0W	143	PRE	high	high	LFHC-AC	0	CF	44	m	10.2529	29.5973	1.11747	2.30923	3.74489	0.25314	0.62582	NA	0.09742	2.88672	0.10899	166.023	76.3158	100.386	54.0541	234	93	176.5	6.75		NA	NA	NA	NA	NA	NA	NA	NA	NA	NA	NA	NA	NA	NA	NA	NA	NA	NA	NA	NA
Sub-144-0W	144	PRE	high	high	LCHF	0	CF	53	f	5.58971	63.8396	1.31983	3.08194	23.5529	0.7435	0.88855	NA	0.65205	11.4209	0.236118	189.189	100	108.108	61.7761	183	48.65	32.7	7		NA	NA	NA	NA	NA	NA	NA	NA	NA	NA	NA	NA	NA	NA	NA	NA	NA	NA	NA	NA
Sub-144-12W	144	POST	high	high	LCHF	12	CF	53	f	14.3245	35.4952	0.98339	3.36236	9.75085	0.35718	1.29666	NA	0.26099	2.47793	0.0686508	173.745	67.5439	104.247	61.7761	169	63	53.5	9.45		NA	NA	NA	NA	NA	NA	NA	NA	NA	NA	NA	NA	NA	NA	NA	NA	NA	NA	NA	NA
Sub-145-0W	145	PRE	high	high	LFHC-AC	0	CF	46	m	4.30536	23.5987	0.6226	3.91722	9.32863	0.59164	1.1457	NA	0.44323	5.48125	0.14461	181.467	193.86	108.108	38.61	61.5	22.45	14.7	5		NA	NA	NA	NA	NA	NA	NA	NA	NA	NA	NA	NA	NA	NA	NA	NA	NA	NA	NA	NA
Sub-146-0W	146	PRE	nc	nc	LCHF	0	CF	43	m	26.0493	41.2949	1.47909	8.57762	11.052	0.40196	4.29077	NA	0.33373	1.58526	0.0567805	177.606	191.228	104.247	34.749	210	125	60.5	16.5		NA	NA	NA	NA	NA	NA	NA	NA	NA	NA	NA	NA	NA	NA	NA	NA	NA	NA	NA	NA
Sub-146-12W	146	POST	high	nc	LCHF	12	CF	43	m	2.58643	16.3076	0.44606	0.14892	1.75508	0.15902	0.10576	NA	0.03248	6.30506	0.172462	169.884	98.2456	108.108	38.61	28.35	8.9	7.9	2.185	x	NA	NA	NA	NA	NA	NA	NA	NA	NA	NA	NA	NA	NA	NA	NA	NA	NA	NA	NA	NA
Sub-146-24W	146	POST	high	nc	LCHF	24	CF	43	m	2.78076	72.8882	1.30387	1.59311	9.05043	0.43705	0.29991	NA	0.22009	26.2116	0.46889	169.884	85.0877	111.969	38.61	69.5	19.15	10.1	3.97		NA	NA	NA	NA	NA	NA	NA	NA	NA	NA	NA	NA	NA	NA	NA	NA	NA	NA	NA	NA
Sub-147-0W	147	PRE	high	high	LCHF	0	CF	26	f	4.30407	36.588	1.34278	2.42686	10.9142	0.98652	0.60951	NA	0.8263	8.50079	0.311979	181.467	78.9474	104.247	57.9151	53.5	26.45	17.25	4.86		NA	NA	NA	NA	NA	NA	NA	NA	NA	NA	NA	NA	NA	NA	NA	NA	NA	NA	NA	NA
Sub-147-12W	147	POST	nc	high	LCHF	12	CF	26	f	1.89336	2.42005	0.45564	1.42891	2.38421	0.16891	0.2334	NA	0.02312	1.27818	0.240652	200.772	63.1579	123.552	65.6371	29.4	17.05	15.25	3.075		NA	NA	NA	NA	NA	NA	NA	NA	NA	NA	NA	NA	NA	NA	NA	NA	NA	NA	NA	NA
Sub-147-24W	147	POST	nc	high	LCHF	24	CF	26	f	5.59742	7.82599	0.57872	3.32998	3.9073	0.26169	0.66244	NA	0.1649	1.39814	0.10339	189.189	58.7719	104.247	77.2201	101	36.75	41.5	3.915		NA	NA	NA	NA	NA	NA	NA	NA	NA	NA	NA	NA	NA	NA	NA	NA	NA	NA	NA	NA
Sub-148-0W	148	PRE	high	high	LFHC-AC	0	CF	51	f	1.98829	43.1201	1.13019	0.64295	10.8755	0.49141	0.10645	NA	0.35904	21.687	0.568423	204.633	63.1579	135.135	54.0541	58.5	23.95	39.9	5.55		NA	NA	NA	NA	NA	NA	NA	NA	NA	NA	NA	NA	NA	NA	NA	NA	NA	NA	NA	NA
Sub-15-0W	15	PRE	nc	nc	LFHC-CC	0	CF	55	m	32.1592	47.6673	1.65379	3.54548	8.87389	0.52662	2.40332	NA	0.27089	1.48223	0.0514251	212.355	128.07	154.44	42.471	170	80	58	7.75		NA	NA	NA	NA	NA	NA	NA	NA	NA	NA	NA	NA	NA	NA	NA	NA	NA	NA	NA	NA
Sub-17-0W	17	PRE	high	high	LFHC-CC	0	CF	28	f	8.10909	22.9938	0.51872	2.57367	6.17985	0.36874	0.6946	NA	0.17951	2.83556	0.0639677	193.05	84.2105	135.135	50.1931	186.5	76.5	56	5.25		NA	NA	NA	NA	NA	NA	NA	NA	NA	NA	NA	NA	NA	NA	NA	NA	NA	NA	NA	NA
Sub-18-0W	18	PRE	high	high	LFHC-CC	0	CF	40	f	5.56203	45.9095	0.91177	1.92276	10.5978	0.48134	0.41659	NA	0.46765	8.25409	0.163928	162.162	67.5439	115.83	38.61	62	29.3	29.65	5.45		NA	NA	NA	NA	NA	NA	NA	NA	NA	NA	NA	NA	NA	NA	NA	NA	NA	NA	NA	NA
Sub-19-0W	19	PRE	low	low	LFHC-CC	0	CF	53	f	96.3994	0.28375	1.84243	23.9425	0	1.86017	7.7405	NA	0.87971	0.00294348	0.0191125	231.66	160.526	177.606	30.888	102.5	45.55	26.8	6.9		NA	NA	NA	NA	NA	NA	NA	NA	NA	NA	NA	NA	NA	NA	NA	NA	NA	NA	NA	NA
Sub-2-0W	2	PRE	low	low	LFHC-AC	0	CF	51	m	38.7095	0	0.81799	14.3681	0	0.38599	4.23902	NA	0.08163	0	0.0211315	131.274	71.0526	77.2201	46.332	143.5	72.5	33.55	6.3		NA	NA	NA	NA	NA	NA	NA	NA	NA	NA	NA	NA	NA	NA	NA	NA	NA	NA	NA	NA
Sub-20-0W	20	PRE	high	high	LFHC-CC	0	CF	44	m	4.34561	40.8202	1.28346	1.50805	13.2986	1.37314	0.73285	NA	0.79094	9.39343	0.295346	142.857	133.333	92.6641	30.888	84	39.15	24.45	6.4		NA	NA	NA	NA	NA	NA	NA	NA	NA	NA	NA	NA	NA	NA	NA	NA	NA	NA	NA	NA
Sub-21-0W	21	PRE	low	low	LCHF	0	CF	44	m	52.8428	13.024	1.17333	13.8054	0.759	0.92633	4.86188	NA	0.65465	0.246467	0.0222041	208.494	269.298	131.274	30.888	50	41.6	30.05	5.05		NA	NA	NA	NA	NA	NA	NA	NA	NA	NA	NA	NA	NA	NA	NA	NA	NA	NA	NA	NA
Sub-21-12W	21	POST	low	low	LCHF	12	CF	44	m	34.7519	0	0.66328	8.49777	0	0.2943	2.64402	NA	0.1333	0	0.0190862	216.216	221.053	142.857	30.888	128.5	85	41.5	3.84		NA	NA	NA	NA	NA	NA	NA	NA	NA	NA	NA	NA	NA	NA	NA	NA	NA	NA	NA	NA
Sub-21-24W	21	POST	low	low	LCHF	24	CF	44	m	86.4865	13.4258	1.41322	21.5364	1.461	0.75983	11.1138	NA	0.53462	0.155236	0.0163404	223.938	252.632	146.718	30.888	107	80	78.5	12.45		NA	NA	NA	NA	NA	NA	NA	NA	NA	NA	NA	NA	NA	NA	NA	NA	NA	NA	NA	NA
Sub-22-0W	22	PRE	high	high	LFHC-AC	0	CF	54	m	0.75349	9.5367	0.28258	0.64324	3.6781	0.18702	0.11615	NA	0.05905	12.6567	0.375028	231.66	203.509	158.301	34.749	74.5	28	21	2.44		NA	NA	NA	NA	NA	NA	NA	NA	NA	NA	NA	NA	NA	NA	NA	NA	NA	NA	NA	NA
Sub-23-0W	23	PRE	high	high	LFHC-AC	0	CF	37	f	3.3016	64.7542	1.64605	0.9943	20.5758	0.89495	0.51983	NA	0.69845	19.613	0.498561	166.023	85.9649	104.247	42.471	103.5	34.85	26.35	7.95		NA	NA	NA	NA	NA	NA	NA	NA	NA	NA	NA	NA	NA	NA	NA	NA	NA	NA	NA	NA
Sub-24-0W	24	PRE	high	high	LCHF	0	CF	30	f	7.92629	68.4448	2.55994	1.31361	9.91682	1.13665	0.47691	NA	0.52082	8.63516	0.322968	138.996	70.1754	84.9421	46.332	88	24.7	18.2	7.15		NA	NA	NA	NA	NA	NA	NA	NA	NA	NA	NA	NA	NA	NA	NA	NA	NA	NA	NA	NA
Sub-25-0W	25	PRE	high	high	LFHC-AC	0	CF	37	f	12.6703	51.5558	2.08202	4.05666	17.4449	0.88425	1.57018	NA	0.8078	4.06903	0.164323	158.301	87.7193	111.969	38.61	232.5	56.5	65.5	7.35		NA	NA	NA	NA	NA	NA	NA	NA	NA	NA	NA	NA	NA	NA	NA	NA	NA	NA	NA	NA
Sub-26-0W	26	PRE	low	low	LCHF	0	CF	36	f	53.2443	0	0.82398	9.0406	0	0.44762	3.08549	NA	0.38888	0	0.0154755	146.718	109.649	77.2201	50.1931	94	24.8	30.25	3.48		NA	NA	NA	NA	NA	NA	NA	NA	NA	NA	NA	NA	NA	NA	NA	NA	NA	NA	NA	NA
Sub-26-12W	26	POST	high	low	LCHF	12	CF	36	f	5.18026	28.1118	1.02135	3.12161	11.2845	0.40929	1.20652	NA	0.21572	5.42672	0.197162	166.023	49.1228	104.247	50.1931	77.5	48.8	50.5	8.7		NA	NA	NA	NA	NA	NA	NA	NA	NA	NA	NA	NA	NA	NA	NA	NA	NA	NA	NA	NA
Sub-26-24W	26	POST	high	low	LCHF	24	CF	36	f	3.45173	65.9247	2.21227	0.8926	8.80116	0.17377	0.18255	NA	0.08415	19.099	0.640916	173.745	50	108.108	50.1931	17.6	13	6.4	2.305		NA	NA	NA	NA	NA	NA	NA	NA	NA	NA	NA	NA	NA	NA	NA	NA	NA	NA	NA	NA
Sub-27-0W	27	PRE	low	low	LCHF	0	CF	36	f	43.6063	7.15027	0.91333	12.9682	2.8182	0.68685	4.81148	NA	0.7953	0.163973	0.0209449	150.579	38.5965	96.5251	50.1931	196.5	98.5	80.5	5.9		NA	NA	NA	NA	NA	NA	NA	NA	NA	NA	NA	NA	NA	NA	NA	NA	NA	NA	NA	NA
Sub-27-12W	27	POST	high	low	LCHF	12	CF	36	f	6.08762	38.8069	0.95809	3.09878	12.1587	0.16281	0.7757	NA	0.02696	6.37472	0.157383	150.579	38.5965	96.5251	46.332	85.5	76.5	68	10.35	x	NA	NA	NA	NA	NA	NA	NA	NA	NA	NA	NA	NA	NA	NA	NA	NA	NA	NA	NA	NA
Sub-27-24W	27	POST	high	low	LCHF	24	CF	36	f	8.14259	75.2183	1.94047	2.7634	12.6642	0.24288	0.97496	NA	0.08852	9.23764	0.238311	177.606	40.3509	119.691	54.0541	104	57	38.65	5.85		NA	NA	NA	NA	NA	NA	NA	NA	NA	NA	NA	NA	NA	NA	NA	NA	NA	NA	NA	NA
Sub-28-0W	28	PRE	high	high	LFHC-AC	0	CF	30	m	11.8415	36.1568	0.96302	4.90218	7.31845	0.61207	0.92891	NA	0.29164	3.0534	0.0813261	227.799	173.684	162.162	34.749	167	67.5	72.5	8.35		NA	NA	NA	NA	NA	NA	NA	NA	NA	NA	NA	NA	NA	NA	NA	NA	NA	NA	NA	NA
Sub-29-0W	29	PRE	high	high	LCHF	0	CF	55	m	19.2329	50.3376	1.16943	6.77153	13.5383	0.8204	2.62892	NA	0.79585	2.61727	0.0608037	250.965	119.298	173.745	50.1931	246.5	94	123.5	10.85		NA	NA	NA	NA	NA	NA	NA	NA	NA	NA	NA	NA	NA	NA	NA	NA	NA	NA	NA	NA
Sub-29-12W	29	POST	high	high	LCHF	12	CF	55	m	7.60461	55.1025	0.96717	1.97398	18.0241	0.78443	1.18009	NA	0.50524	7.24593	0.127182	231.66	83.3333	162.162	54.0541	65.5	23.9	25.75	4.415		NA	NA	NA	NA	NA	NA	NA	NA	NA	NA	NA	NA	NA	NA	NA	NA	NA	NA	NA	NA
Sub-29-24W	29	POST	high	high	LCHF	24	CF	55	m	3.69777	65.7421	1.73945	1.00995	13.1868	0.68177	0.45054	NA	0.4694	17.7788	0.470405	262.548	84.2105	177.606	61.7761	51	15.65	13.4	4.825		NA	NA	NA	NA	NA	NA	NA	NA	NA	NA	NA	NA	NA	NA	NA	NA	NA	NA	NA	NA
Sub-3-0W	3	PRE	high	high	LFHC-AC	0	CF	36	m	5.81914	37.7931	1.01688	2.50111	8.19966	0.66328	0.7304	NA	0.52414	6.49462	0.174747	142.857	94.7368	92.6641	42.471	210	113.5	150.5	19		NA	NA	NA	NA	NA	NA	NA	NA	NA	NA	NA	NA	NA	NA	NA	NA	NA	NA	NA	NA
Sub-30-0W	30	PRE	high	high	LCHF	0	CF	56	f	5.44031	87.6769	1.18975	1.62929	21.2758	1.14668	0.50141	NA	0.85155	16.1162	0.218692	204.633	177.193	127.413	46.332	67	28.55	21.3	7.8		NA	NA	NA	NA	NA	NA	NA	NA	NA	NA	NA	NA	NA	NA	NA	NA	NA	NA	NA	NA
Sub-30-12W	30	POST	nc	high	LCHF	12	CF	56	f	28.4926	20.8461	1.12371	6.56934	4.80771	0.45691	2.7218	NA	0.3501	0.731632	0.0394387	177.606	96.4912	115.83	50.1931	166.5	69	45.55	7.75		NA	NA	NA	NA	NA	NA	NA	NA	NA	NA	NA	NA	NA	NA	NA	NA	NA	NA	NA	NA
Sub-30-24W	30	POST	high	high	LCHF	24	CF	56	f	11.2662	49.263	1.34676	3.42372	8.99385	0.50845	0.94907	NA	0.35927	4.37265	0.11954	247.104	137.719	166.023	61.7761	108.5	54	35.5	7.95		NA	NA	NA	NA	NA	NA	NA	NA	NA	NA	NA	NA	NA	NA	NA	NA	NA	NA	NA	NA
Sub-31-0W	31	PRE	nc	nc	LFHC-AC	0	CF	28	f	24.132	22.4125	0.81827	6.02681	5.67314	0.56126	1.44133	NA	0.38798	0.928748	0.0339081	185.328	90.3509	119.691	54.0541	97	53.5	35.2	5.85		NA	NA	NA	NA	NA	NA	NA	NA	NA	NA	NA	NA	NA	NA	NA	NA	NA	NA	NA	NA
Sub-32-0W	32	PRE	low	low	LCHF	0	CF	39	f	30.5104	0	0.77956	15.9095	1.32381	0.77337	6.30967	NA	0.42714	0	0.0255506	181.467	100.877	127.413	30.888	103	79.5	47	9.05		NA	NA	NA	NA	NA	NA	NA	NA	NA	NA	NA	NA	NA	NA	NA	NA	NA	NA	NA	NA
Sub-33-0W	33	PRE	low	low	LFHC-CC	0	CF	57	m	31.6887	8.15673	0.68761	10.7036	2.59502	0.72391	4.53706	NA	0.44601	0.257402	0.0216989	154.44	89.4737	100.386	38.61	135	82	57	9.55		NA	NA	NA	NA	NA	NA	NA	NA	NA	NA	NA	NA	NA	NA	NA	NA	NA	NA	NA	NA
Sub-34-12W	34	POST	high	low	LCHF	12	CF	47	m	1.66724	5.92726	0.45376	1.51771	1.18381	0.20176	0.64171	NA	0.02898	3.55513	0.272162	231.66	108.772	173.745	38.61	61.5	28.75	34.15	4.67		NA	NA	NA	NA	NA	NA	NA	NA	NA	NA	NA	NA	NA	NA	NA	NA	NA	NA	NA	NA
Sub-34-24W	34	POST	low	low	LCHF	24	CF	47	m	30.9866	5.57707	0.73529	10.4056	0.21345	0.2961	3.40361	NA	0.07143	0.179983	0.0237293	181.467	195.614	115.83	38.61	308	165	79.5	18.3		NA	NA	NA	NA	NA	NA	NA	NA	NA	NA	NA	NA	NA	NA	NA	NA	NA	NA	NA	NA
Sub-35-0W	35	PRE	low	low	LFHC-CC	0	CF	49	f	29.9362	10.3685	1.0099	10.3203	5.33876	0.64376	4.63788	NA	0.37208	0.346353	0.0337351	193.05	151.754	123.552	38.61	328.5	102.5	151	6.55		NA	NA	NA	NA	NA	NA	NA	NA	NA	NA	NA	NA	NA	NA	NA	NA	NA	NA	NA	NA
Sub-36-0W	36	PRE	high	high	LFHC-AC	0	CF	33	f	3.48543	55.1887	1.3818	1.74998	17.9784	0.48649	0.45733	NA	0.20876	15.8341	0.39645	208.494	82.4561	138.996	54.0541	106	29.25	44.4	6.35		NA	NA	NA	NA	NA	NA	NA	NA	NA	NA	NA	NA	NA	NA	NA	NA	NA	NA	NA	NA
Sub-37-0W	37	PRE	nc	nc	LFHC-AC	0	CF	26	m	41.2356	36.8243	1.45883	8.27186	11.2947	1.21194	3.15452	NA	0.85466	0.893023	0.0353779	212.355	199.123	138.996	34.749	47.7	11.5	6.95	1.92		NA	NA	NA	NA	NA	NA	NA	NA	NA	NA	NA	NA	NA	NA	NA	NA	NA	NA	NA	NA
Sub-38-0W	38	PRE	high	high	LFHC-AC	0	CF	47	f	8.36408	44.9533	1.41199	2.19795	11.2047	0.95114	0.82829	NA	0.71841	5.37457	0.168816	169.884	83.3333	104.247	50.1931	173.5	55.5	55	7.6		NA	NA	NA	NA	NA	NA	NA	NA	NA	NA	NA	NA	NA	NA	NA	NA	NA	NA	NA	NA
Sub-39-0W	39	PRE	low	low	LCHF	0	CF	37	f	144.636	2.45745	1.87205	27.699	0	1.24792	15.7466	NA	0.85733	0.0169905	0.0129431	169.884	150.877	115.83	30.888	196.5	81.5	61	5.4		NA	NA	NA	NA	NA	NA	NA	NA	NA	NA	NA	NA	NA	NA	NA	NA	NA	NA	NA	NA
Sub-4-0W	4	PRE	low	low	LFHC-CC	0	CF	36	m	52.3827	0	0.92142	14.2858	0	0.36695	2.78321	NA	0.07837	0	0.0175902	146.718	111.404	84.9421	50.1931	83.5	41.45	21.5	5.45		NA	NA	NA	NA	NA	NA	NA	NA	NA	NA	NA	NA	NA	NA	NA	NA	NA	NA	NA	NA
Sub-40-0W	40	PRE	nc	nc	LFHC-AC	0	CF	49	m	38.5661	27.6157	1.30661	5.43163	7.98708	0.61109	2.51977	NA	0.32418	0.716062	0.0338798	262.548	258.772	181.467	50.1931	306.5	78	195	14.15		NA	NA	NA	NA	NA	NA	NA	NA	NA	NA	NA	NA	NA	NA	NA	NA	NA	NA	NA	NA
Sub-41-0W	41	PRE	nc	nc	LFHC-AC	0	CF	45	f	54.9899	44.187	1.50233	13.1022	6.38997	0.94417	5.6866	NA	0.54086	0.803547	0.0273201	146.718	57.8947	77.2201	61.7761	316.5	141.5	95	5.05		NA	NA	NA	NA	NA	NA	NA	NA	NA	NA	NA	NA	NA	NA	NA	NA	NA	NA	NA	NA
Sub-42-0W	42	PRE	high	high	LFHC-CC	0	CF	44	m	2.38108	57.4825	0.87102	0.68513	18.5032	0.90174	0.21845	NA	0.68955	24.1414	0.365809	162.162	79.8246	111.969	38.61	109	50	57.5	11.35		NA	NA	NA	NA	NA	NA	NA	NA	NA	NA	NA	NA	NA	NA	NA	NA	NA	NA	NA	NA
Sub-43-0W	43	PRE	high	high	LCHF	0	CF	39	f	7.48804	74.4652	2.18144	1.49299	12.8188	0.82917	0.56151	NA	0.549	9.94455	0.291323	173.745	76.3158	115.83	46.332	177.5	55	56.5	8.55		NA	NA	NA	NA	NA	NA	NA	NA	NA	NA	NA	NA	NA	NA	NA	NA	NA	NA	NA	NA
Sub-44-0W	44	PRE	low	low	LFHC-AC	0	CF	50	m	26.2061	2.18518	0.51317	6.91366	0.28265	0.53467	1.90377	NA	0.31863	0.0833845	0.0195821	150.579	118.421	88.8031	46.332	198.5	84	58	6.8		NA	NA	NA	NA	NA	NA	NA	NA	NA	NA	NA	NA	NA	NA	NA	NA	NA	NA	NA	NA
Sub-45-0W	45	PRE	low	low	LFHC-AC	0	CF	54	f	63.3911	16.8831	1.04295	12.0872	1.21567	0.54935	4.66831	NA	0.42544	0.266333	0.0164526	243.243	236.842	166.023	38.61	117.5	68.5	46.2	6.85		NA	NA	NA	NA	NA	NA	NA	NA	NA	NA	NA	NA	NA	NA	NA	NA	NA	NA	NA	NA
Sub-46-0W	46	PRE	high	high	LCHF	0	CF	52	m	12.2865	31.5366	1.24143	3.31659	9.96761	0.967	1.68694	NA	0.72007	2.56676	0.10104	204.633	163.158	135.135	38.61	40.3	28.3	29.75	6.9		NA	NA	NA	NA	NA	NA	NA	NA	NA	NA	NA	NA	NA	NA	NA	NA	NA	NA	NA	NA
Sub-46-12W	46	POST	nc	high	LCHF	12	CF	52	m	23.9566	24.2352	1.64266	6.00125	4.97387	0.28495	2.61961	NA	0.0944	1.01163	0.0685683	173.745	110.526	104.247	50.1931	37.65	24	33.2	7.35		NA	NA	NA	NA	NA	NA	NA	NA	NA	NA	NA	NA	NA	NA	NA	NA	NA	NA	NA	NA
Sub-46-24W	46	POST	high	high	LCHF	24	CF	52	m	5.11113	31.2905	1.73981	2.56256	6.55879	0.39046	0.96995	NA	0.21854	6.12202	0.340396	212.355	87.7193	138.996	57.9151	24.55	19.25	14.25	3.24		NA	NA	NA	NA	NA	NA	NA	NA	NA	NA	NA	NA	NA	NA	NA	NA	NA	NA	NA	NA
Sub-47-0W	47	PRE	high	high	LFHC-CC	0	CF	47	f	12.7791	67.2078	1.39008	2.8256	11.5829	0.87689	0.90474	NA	0.47007	5.25921	0.108778	NA	NA	NA	NA	174	57	57.5	7.3		NA	NA	NA	NA	NA	NA	NA	NA	NA	NA	NA	NA	NA	NA	NA	NA	NA	NA	NA	NA
Sub-48-0W	48	PRE	high	high	LFHC-AC	0	CF	39	m	15.7078	33.293	0.92918	4.64868	9.45945	1.08463	2.27076	NA	0.48408	2.11952	0.0591541	250.965	137.719	177.606	46.332	228	112.5	61.5	11.25		NA	NA	NA	NA	NA	NA	NA	NA	NA	NA	NA	NA	NA	NA	NA	NA	NA	NA	NA	NA
Sub-49-0W	49	PRE	low	low	LCHF	0	CF	26	f	84.6717	23.3469	1.50912	22.04	9.88039	0.67381	13.0548	NA	0.29485	0.275735	0.0178232	181.467	57.0175	123.552	54.0541	184	87	96	5.7		NA	NA	NA	NA	NA	NA	NA	NA	NA	NA	NA	NA	NA	NA	NA	NA	NA	NA	NA	NA
Sub-49-24W	49	POST	high	low	LCHF	24	CF	26	f	13.4212	42.0481	1.0852	4.62922	14.7945	0.63225	1.76052	NA	0.56164	3.13296	0.0808571	169.884	49.1228	111.969	50.1931	167	62.5	53.5	10.15		NA	NA	NA	NA	NA	NA	NA	NA	NA	NA	NA	NA	NA	NA	NA	NA	NA	NA	NA	NA
Sub-5-0W	5	PRE	nc	nc	LFHC-AC	0	CF	49	m	31.6547	33.0025	1.28284	12.395	12.0499	1.05773	5.65836	NA	0.84922	1.04258	0.0405261	154.44	121.93	104.247	38.61	129.5	77.5	54.5	12		NA	NA	NA	NA	NA	NA	NA	NA	NA	NA	NA	NA	NA	NA	NA	NA	NA	NA	NA	NA
Sub-50-0W	50	PRE	low	low	LFHC-AC	0	CF	51	f	81.4349	2.43411	1.2937	23.346	1.00292	0.76923	13.2563	NA	0.57496	0.0298903	0.0158863	181.467	164.035	111.969	38.61	152.5	58	65	5.75		NA	NA	NA	NA	NA	NA	NA	NA	NA	NA	NA	NA	NA	NA	NA	NA	NA	NA	NA	NA
Sub-51-0W	51	PRE	high	high	LFHC-CC	0	CF	49	m	7.83472	73.0558	1.27828	1.23287	11.4909	0.90646	0.53828	NA	0.70185	9.32462	0.163156	231.66	127.193	135.135	73.3591	80.5	33.2	29.8	5.4		NA	NA	NA	NA	NA	NA	NA	NA	NA	NA	NA	NA	NA	NA	NA	NA	NA	NA	NA	NA
Sub-52-0W	52	PRE	nc	nc	LCHF	0	CF	51	m	7.16073	8.62232	0.39072	2.795	5.58414	0.47689	1.07631	NA	0.36064	1.20411	0.0545643	196.911	61.4035	127.413	54.0541	286	62	106.5	4.6		NA	NA	NA	NA	NA	NA	NA	NA	NA	NA	NA	NA	NA	NA	NA	NA	NA	NA	NA	NA
Sub-52-12W	52	POST	high	nc	LCHF	12	CF	51	m	5.84237	40.3174	2.65466	1.97457	12.6144	0.91192	0.70992	NA	0.53866	6.90087	0.454381	189.189	51.7544	123.552	54.0541	110	42.05	42.6	10.45		NA	NA	NA	NA	NA	NA	NA	NA	NA	NA	NA	NA	NA	NA	NA	NA	NA	NA	NA	NA
Sub-53-0W	53	PRE	high	high	LFHC-CC	0	CF	43	f	4.46234	28.2866	1.27079	1.35089	10.2178	0.49249	0.51662	NA	0.48779	6.33895	0.284781	262.548	59.6491	196.911	46.332	122	36.35	34.9	8.15		NA	NA	NA	NA	NA	NA	NA	NA	NA	NA	NA	NA	NA	NA	NA	NA	NA	NA	NA	NA
Sub-54-0W	54	PRE	high	high	LFHC-AC	0	CF	37	m	4.02548	92.6991	1.69051	0.34465	14.1309	0.74652	0.32561	NA	0.59171	23.0281	0.419952	177.606	97.3684	115.83	46.332	68	31.55	20.7	5.55		NA	NA	NA	NA	NA	NA	NA	NA	NA	NA	NA	NA	NA	NA	NA	NA	NA	NA	NA	NA
Sub-55-0W	55	PRE	nc	nc	LCHF	0	CF	47	f	31.7353	28.2523	1.01747	9.73208	9.11304	0.90622	2.79908	NA	0.27344	0.890248	0.0320612	250.965	128.947	173.745	50.1931	174	57.5	95	7.4		NA	NA	NA	NA	NA	NA	NA	NA	NA	NA	NA	NA	NA	NA	NA	NA	NA	NA	NA	NA
Sub-55-12W	55	POST	nc	nc	LCHF	12	CF	47	f	25.0015	22.434	0.93507	5.37644	5.38326	0.41697	2.29578	NA	0.25377	0.897308	0.0374006	250.965	158.772	177.606	46.332	154.5	57.5	68	6.55		NA	NA	NA	NA	NA	NA	NA	NA	NA	NA	NA	NA	NA	NA	NA	NA	NA	NA	NA	NA
Sub-56-0W	56	PRE	high	high	LCHF	0	CF	42	m	3.99099	89.3275	1.63045	0.52573	17.1784	0.69465	0.3955	NA	0.29853	22.3823	0.408533	266.409	205.263	185.328	34.749	88.5	21.3	24.1	7.2		NA	NA	NA	NA	NA	NA	NA	NA	NA	NA	NA	NA	NA	NA	NA	NA	NA	NA	NA	NA
Sub-56-12W	56	POST	high	high	LCHF	12	CF	42	m	4.42342	95.1175	1.58111	0.60709	12.9397	0.90688	0.59307	NA	0.48046	21.5032	0.357441	258.687	143.86	189.189	38.61	72	28.25	23.1	6.55		NA	NA	NA	NA	NA	NA	NA	NA	NA	NA	NA	NA	NA	NA	NA	NA	NA	NA	NA	NA
Sub-57-0W	57	PRE	high	high	LFHC-AC	0	CF	49	m	2.32589	71.1245	1.47732	1.58664	12.3024	0.67962	0.87055	NA	0.47975	30.5795	0.635163	200.772	202.632	111.969	46.332	24.9	8.05	7.2	3.385		NA	NA	NA	NA	NA	NA	NA	NA	NA	NA	NA	NA	NA	NA	NA	NA	NA	NA	NA	NA
Sub-58-0W	58	PRE	high	high	LFHC-CC	0	CF	49	m	9.65783	69.3057	1.4234	1.3115	7.04499	0.34663	0.39908	NA	0.19674	7.17611	0.147383	169.884	97.3684	100.386	46.332	330.5	128	143.5	15.55		NA	NA	NA	NA	NA	NA	NA	NA	NA	NA	NA	NA	NA	NA	NA	NA	NA	NA	NA	NA
Sub-59-0W	59	PRE	nc	nc	LFHC-CC	0	CF	46	f	19.607	19.5638	0.57769	5.47777	5.97692	0.43113	2.47131	NA	0.271	0.997795	0.0294634	227.799	116.667	146.718	57.9151	312	115.5	85.5	9.05		NA	NA	NA	NA	NA	NA	NA	NA	NA	NA	NA	NA	NA	NA	NA	NA	NA	NA	NA	NA
Sub-6-0W	6	PRE	high	high	LCHF	0	CF	42	m	3.36431	57.2555	1.60211	1.66496	22.373	0.7942	0.69677	NA	0.6516	17.0185	0.476208	193.05	150.877	138.996	38.61	97.5	31.9	33.7	9.6		NA	NA	NA	NA	NA	NA	NA	NA	NA	NA	NA	NA	NA	NA	NA	NA	NA	NA	NA	NA
Sub-6-12W	6	POST	high	high	LCHF	12	CF	42	m	4.95648	22.5196	1.29156	0.67913	2.67146	0.35865	0.26667	NA	0.2147	4.54346	0.26058	166.023	122.807	108.108	34.749	102.5	45.65	38.95	10.35		NA	NA	NA	NA	NA	NA	NA	NA	NA	NA	NA	NA	NA	NA	NA	NA	NA	NA	NA	NA
Sub-6-24W	6	POST	high	high	LCHF	24	CF	42	m	2.18015	21.2511	1.35386	0.62323	3.65931	0.49559	0.11112	NA	0.28971	9.74755	0.620994	189.189	99.1228	135.135	34.749	162.5	61	40.8	11.25		NA	NA	NA	NA	NA	NA	NA	NA	NA	NA	NA	NA	NA	NA	NA	NA	NA	NA	NA	NA
Sub-60-0W	60	PRE	nc	nc	LCHF	0	CF	51	m	12.4701	17.6267	1.05068	3.94401	6.44557	0.62357	1.68943	NA	0.49021	1.41351	0.0842557	150.579	105.263	100.386	34.749	85.5	34.8	31.85	4.335		NA	NA	NA	NA	NA	NA	NA	NA	NA	NA	NA	NA	NA	NA	NA	NA	NA	NA	NA	NA
Sub-61-0W	61	PRE	nc	nc	LCHF	0	CF	53	f	76.9082	59.9164	2.22954	8.46721	4.58382	0.3904	4.2152	NA	0.03151	0.779064	0.0289896	181.467	220.175	100.386	42.471	169	69	41.1	6.8		NA	NA	NA	NA	NA	NA	NA	NA	NA	NA	NA	NA	NA	NA	NA	NA	NA	NA	NA	NA
Sub-62-0W	62	PRE	high	high	LFHC-AC	0	CF	50	f	12.6013	25.3984	1.53142	1.2475	3.61305	0.25501	0.31861	NA	0.12783	2.01553	0.121528	216.216	69.2982	131.274	73.3591	79.5	46.15	25.55	8.35		NA	NA	NA	NA	NA	NA	NA	NA	NA	NA	NA	NA	NA	NA	NA	NA	NA	NA	NA	NA
Sub-63-0W	63	PRE	high	high	LFHC-AC	0	CF	47	f	2.71187	68.8131	1.14275	1.00151	15.4682	0.69771	0.38709	NA	0.52619	25.3748	0.421388	142.857	129.825	77.2201	46.332	65	26.45	26.9	6.4		NA	NA	NA	NA	NA	NA	NA	NA	NA	NA	NA	NA	NA	NA	NA	NA	NA	NA	NA	NA
Sub-64-0W	64	PRE	high	high	LCHF	0	CF	25	f	4.01828	85.8764	1.95792	1.44498	24.2229	1.00227	0.509	NA	0.73638	21.3714	0.487253	135.135	64.9123	81.0811	46.332	120.5	32.85	26.85	10.15		NA	NA	NA	NA	NA	NA	NA	NA	NA	NA	NA	NA	NA	NA	NA	NA	NA	NA	NA	NA
Sub-64-12W	64	POST	high	high	LCHF	12	CF	25	f	9.29466	63.2911	1.60598	2.15964	9.22756	0.83422	0.72269	NA	0.48369	6.80941	0.172785	150.579	90.3509	96.5251	38.61	120.5	41.9	30.7	5.55		NA	NA	NA	NA	NA	NA	NA	NA	NA	NA	NA	NA	NA	NA	NA	NA	NA	NA	NA	NA
Sub-65-0W	65	PRE	low	low	LFHC-CC	0	CF	37	m	63.9014	3.78813	0.97398	12.8669	1.01963	0.43868	2.83444	NA	0.23158	0.0592809	0.0152419	212.355	250	138.996	30.888	314.5	98	81.5	2.905	x	NA	NA	NA	NA	NA	NA	NA	NA	NA	NA	NA	NA	NA	NA	NA	NA	NA	NA	NA	NA
Sub-66-0W	66	PRE	high	high	LFHC-AC	0	CF	43	m	5.63161	65.3849	1.68565	1.13037	13.1482	1.17664	0.38857	NA	0.73407	11.6103	0.299319	212.355	143.86	154.44	30.888	121.5	41.2	32.35	6.9		NA	NA	NA	NA	NA	NA	NA	NA	NA	NA	NA	NA	NA	NA	NA	NA	NA	NA	NA	NA
Sub-67-0W	67	PRE	nc	nc	LFHC-CC	0	CF	44	f	37.1825	29.8205	1.14835	9.50201	5.71922	0.8047	3.15959	NA	0.50678	0.802004	0.0308841	185.328	172.807	115.83	42.471	820	224	360.5	12.95		NA	NA	NA	NA	NA	NA	NA	NA	NA	NA	NA	NA	NA	NA	NA	NA	NA	NA	NA	NA
Sub-68-0W	68	PRE	high	high	LCHF	0	CF	36	m	4.00303	68.7277	1.9737	1.32805	27.2834	0.89709	0.39835	NA	0.63797	17.1689	0.493052	193.05	111.404	131.274	42.471	43.15	15	7.15	4.99		NA	NA	NA	NA	NA	NA	NA	NA	NA	NA	NA	NA	NA	NA	NA	NA	NA	NA	NA	NA
Sub-68-12W	68	POST	high	high	LCHF	12	CF	36	m	3.31865	49.3692	1.86088	0.74586	9.10485	0.50406	0.35557	NA	0.30855	14.8763	0.560734	196.911	130.702	135.135	34.749	29.8	13.5	3.33	2.785		NA	NA	NA	NA	NA	NA	NA	NA	NA	NA	NA	NA	NA	NA	NA	NA	NA	NA	NA	NA
Sub-68-24W	68	POST	high	high	LCHF	24	CF	36	m	3.11565	59.1821	2.12141	1.42247	14.4213	0.57783	0.49218	NA	0.43397	18.9951	0.680888	158.301	94.7368	104.247	34.749	36.1	15.75	5.5	4.105		NA	NA	NA	NA	NA	NA	NA	NA	NA	NA	NA	NA	NA	NA	NA	NA	NA	NA	NA	NA
Sub-69-0W	69	PRE	nc	nc	LFHC-AC	0	CF	34	m	35.6295	23.97	0.90823	10.6103	6.88686	0.71294	3.69798	NA	0.45955	0.672757	0.0254909	200.772	149.123	131.274	38.61	409	106	188.5	8.2		NA	NA	NA	NA	NA	NA	NA	NA	NA	NA	NA	NA	NA	NA	NA	NA	NA	NA	NA	NA
Sub-7-0W	7	PRE	high	high	LCHF	0	CF	37	f	5.23068	51.8738	1.34608	2.41824	21.5396	0.53059	0.69701	NA	0.28789	9.91723	0.257343	158.301	153.509	77.2201	54.0541	208.5	64	54.5	7		NA	NA	NA	NA	NA	NA	NA	NA	NA	NA	NA	NA	NA	NA	NA	NA	NA	NA	NA	NA
Sub-7-12W	7	POST	nc	high	LCHF	12	CF	37	f	11.1801	6.2386	0.40785	3.83761	1.24057	0.1379	1.21636	NA	0.02958	0.55801	0.0364801	142.857	71.9298	69.4981	61.7761	45.85	13.65	13.45	2.93		NA	NA	NA	NA	NA	NA	NA	NA	NA	NA	NA	NA	NA	NA	NA	NA	NA	NA	NA	NA
Sub-7-24W	7	POST	nc	high	LCHF	24	CF	37	f	11.0689	20.581	1.27938	3.37254	4.27012	0.3545	0.69394	NA	0.19846	1.85936	0.115584	166.023	82.4561	88.8031	65.6371	61	27.15	14.95	6.25		NA	NA	NA	NA	NA	NA	NA	NA	NA	NA	NA	NA	NA	NA	NA	NA	NA	NA	NA	NA
Sub-70-0W	70	PRE	high	high	LCHF	0	CF	50	f	2.16949	53.8019	1.21064	1.18223	16.7746	1.20088	0.28066	NA	0.928	24.7993	0.55803	223.938	107.018	146.718	54.0541	59	17.5	14.1	5.75		NA	NA	NA	NA	NA	NA	NA	NA	NA	NA	NA	NA	NA	NA	NA	NA	NA	NA	NA	NA
Sub-71-0W	71	PRE	low	low	LFHC-CC	0	CF	22	m	112.658	0	1.56705	43.2717	0	0.64721	24.0161	NA	0.60622	0	0.0139098	208.494	141.228	138.996	42.471	161	87	39.9	5.65		NA	NA	NA	NA	NA	NA	NA	NA	NA	NA	NA	NA	NA	NA	NA	NA	NA	NA	NA	NA
Sub-72-0W	72	PRE	high	high	LFHC-CC	0	CF	48	m	3.65894	53.4389	0.97436	1.04557	13.1271	0.80493	0.57693	NA	0.56302	14.605	0.266296	131.274	93.8596	61.7761	54.0541	129.5	65	44.95	8.95		NA	NA	NA	NA	NA	NA	NA	NA	NA	NA	NA	NA	NA	NA	NA	NA	NA	NA	NA	NA
Sub-73-0W	73	PRE	low	low	LCHF	0	CF	41	f	43.3878	10.0503	1.02381	17.181	2.74015	0.46152	6.37383	NA	0.35053	0.231639	0.0235967	177.606	72.807	119.691	46.332	80.5	21.5	15.8	3.855		NA	NA	NA	NA	NA	NA	NA	NA	NA	NA	NA	NA	NA	NA	NA	NA	NA	NA	NA	NA
Sub-74-0W	74	PRE	nc	nc	LFHC-AC	0	CF	28	m	36.2943	49.2569	1.01793	3.69977	4.27516	0.36514	1.39258	NA	0.24266	1.35715	0.0280466	316.602	387.719	216.216	30.888	241.5	108.5	135	10.25		NA	NA	NA	NA	NA	NA	NA	NA	NA	NA	NA	NA	NA	NA	NA	NA	NA	NA	NA	NA
Sub-75-0W	75	PRE	high	high	LCHF	0	CF	52	m	9.90875	99.0626	1.7096	1.03015	15.8088	0.829	0.48454	NA	0.50594	9.99749	0.172534	204.633	181.579	123.552	50.1931	190.5	55	59.5	7.75		NA	NA	NA	NA	NA	NA	NA	NA	NA	NA	NA	NA	NA	NA	NA	NA	NA	NA	NA	NA
Sub-75-12W	75	POST	high	high	LCHF	12	CF	52	m	3.0059	66.9299	1.88765	1.37304	17.6967	0.45058	0.48489	NA	0.2452	22.2662	0.627982	169.884	62.2807	104.247	54.0541	35.35	9.95	4.38	2.42		NA	NA	NA	NA	NA	NA	NA	NA	NA	NA	NA	NA	NA	NA	NA	NA	NA	NA	NA	NA
Sub-75-24W	75	POST	high	high	LCHF	24	CF	52	m	3.7753	43.322	1.74955	1.89751	9.67063	0.38726	0.59849	NA	0.20542	11.4751	0.46342	158.301	51.7544	96.5251	50.1931	68.5	26.8	28.8	6.6		NA	NA	NA	NA	NA	NA	NA	NA	NA	NA	NA	NA	NA	NA	NA	NA	NA	NA	NA	NA
Sub-76-0W	76	PRE	high	high	LCHF	0	CF	48	m	2.4118	68.5397	1.61857	0.52336	24.5081	0.77085	0.49769	NA	0.58595	28.4185	0.671105	216.216	112.281	154.44	46.332	89	33	23.6	6.85		NA	NA	NA	NA	NA	NA	NA	NA	NA	NA	NA	NA	NA	NA	NA	NA	NA	NA	NA	NA
Sub-76-12W	76	POST	nc	high	LCHF	12	CF	48	m	23.0344	36.1786	1.38734	10.0269	16.9181	0.5812	5.84412	NA	0.36736	1.57063	0.060229	204.633	185.088	123.552	42.471	246.5	75	65.5	8.65		NA	NA	NA	NA	NA	NA	NA	NA	NA	NA	NA	NA	NA	NA	NA	NA	NA	NA	NA	NA
Sub-77-0W	77	PRE	low	low	LFHC-CC	0	CF	43	m	94.3731	0	1.36197	17.657	0	0.74357	8.75225	NA	0.45337	0	0.0144318	173.745	66.6667	119.691	38.61	160.5	71	59	7.75		NA	NA	NA	NA	NA	NA	NA	NA	NA	NA	NA	NA	NA	NA	NA	NA	NA	NA	NA	NA
Sub-78-0W	78	PRE	high	high	LFHC-AC	0	CF	45	f	8.40037	32.5818	0.95346	1.53584	6.08082	0.49208	0.81072	NA	0.35326	3.87862	0.113502	162.162	95.614	96.5251	50.1931	168	51.5	55.5	4.795		NA	NA	NA	NA	NA	NA	NA	NA	NA	NA	NA	NA	NA	NA	NA	NA	NA	NA	NA	NA
Sub-79-0W	79	PRE	high	high	LFHC-AC	0	CF	28	m	5.49438	17.2382	1.01888	3.26442	10.6628	1.22378	1.12487	NA	0.85379	3.13741	0.18544	189.189	135.088	131.274	34.749	211.5	59.5	77	9.35		NA	NA	NA	NA	NA	NA	NA	NA	NA	NA	NA	NA	NA	NA	NA	NA	NA	NA	NA	NA
Sub-8-0W	8	PRE	high	high	LFHC-CC	0	CF	43	f	2.72958	40.0161	1.64754	1.14281	11.9094	0.99329	0.451	NA	0.58225	14.6602	0.603587	239.382	121.053	177.606	42.471	167.5	49.55	41.75	8		NA	NA	NA	NA	NA	NA	NA	NA	NA	NA	NA	NA	NA	NA	NA	NA	NA	NA	NA	NA
Sub-80-0W	80	PRE	high	high	LFHC-CC	0	CF	32	m	7.02327	38.6675	0.82828	1.52825	10.9337	0.63742	0.72817	NA	0.52499	5.50562	0.117934	150.579	115.789	88.8031	42.471	134.5	45.65	32.9	8.65		NA	NA	NA	NA	NA	NA	NA	NA	NA	NA	NA	NA	NA	NA	NA	NA	NA	NA	NA	NA
Sub-81-0W	81	PRE	high	high	LFHC-AC	0	CF	54	m	4.5141	56.4598	1.41037	1.28964	16.826	0.78265	0.59097	NA	0.35545	12.5074	0.312437	227.799	232.456	146.718	38.61	284.5	143	94.5	16.9		NA	NA	NA	NA	NA	NA	NA	NA	NA	NA	NA	NA	NA	NA	NA	NA	NA	NA	NA	NA
Sub-82-0W	82	PRE	low	low	LFHC-AC	0	CF	49	f	68.7164	0	0.7943	18.369	0	0.32999	8.66601	NA	0.16426	0	0.0115591	212.355	159.649	142.857	46.332	64	40.9	22	5.65		NA	NA	NA	NA	NA	NA	NA	NA	NA	NA	NA	NA	NA	NA	NA	NA	NA	NA	NA	NA
Sub-83-0W	83	PRE	high	high	LFHC-CC	0	CF	48	f	5.15262	23.8717	0.95635	3.24402	9.2434	0.70449	1.09548	NA	0.48932	4.63292	0.185605	227.799	104.386	154.44	54.0541	192	47.1	58	7.85		NA	NA	NA	NA	NA	NA	NA	NA	NA	NA	NA	NA	NA	NA	NA	NA	NA	NA	NA	NA
Sub-84-0W	84	PRE	high	high	LFHC-AC	0	CF	51	m	5.23846	73.7751	1.31049	2.22045	15.9936	0.87256	0.85971	NA	0.57645	14.0834	0.250167	212.355	125.439	150.579	42.471	176.5	74	96.5	15.75		NA	NA	NA	NA	NA	NA	NA	NA	NA	NA	NA	NA	NA	NA	NA	NA	NA	NA	NA	NA
Sub-85-0W	85	PRE	high	high	LFHC-CC	0	CF	44	f	5.30631	70.4655	1.48512	1.94785	19.4381	0.69689	0.8338	NA	0.40548	13.2796	0.279878	185.328	101.754	115.83	50.1931	155.5	82	78	13.1		NA	NA	NA	NA	NA	NA	NA	NA	NA	NA	NA	NA	NA	NA	NA	NA	NA	NA	NA	NA
Sub-86-0W	86	PRE	high	high	LCHF	0	CF	54	f	14.3175	58.0334	1.55993	4.19418	13.3727	0.73298	1.8544	NA	0.34294	4.05332	0.108953	258.687	87.7193	181.467	54.0541	164	40.7	33	7.1		NA	NA	NA	NA	NA	NA	NA	NA	NA	NA	NA	NA	NA	NA	NA	NA	NA	NA	NA	NA
Sub-86-12W	86	POST	high	high	LCHF	12	CF	54	f	7.75927	19.4525	0.71545	0.35785	1.25257	0.18404	0.20854	NA	0.02988	2.507	0.0922058	247.104	71.9298	169.884	57.9151	87.5	25.35	26.45	4.125	x	NA	NA	NA	NA	NA	NA	NA	NA	NA	NA	NA	NA	NA	NA	NA	NA	NA	NA	NA	NA
Sub-86-24W	86	POST	nc	high	LCHF	24	CF	54	f	211.172	184.39	7.46844	29.6206	44.9151	1.47498	11.127	NA	0.90755	0.873175	0.0353667	262.548	60.5263	185.328	54.0541	1315	323.5	375.5	46.4	x	NA	NA	NA	NA	NA	NA	NA	NA	NA	NA	NA	NA	NA	NA	NA	NA	NA	NA	NA	NA
Sub-87-0W	87	PRE	high	high	LFHC-CC	0	CF	22	f	17.0176	43.067	1.23378	4.92881	8.3615	0.53609	0.88586	NA	0.24579	2.53073	0.0725003	200.772	153.509	127.413	46.332	94.5	34.55	26.3	4.375		NA	NA	NA	NA	NA	NA	NA	NA	NA	NA	NA	NA	NA	NA	NA	NA	NA	NA	NA	NA
Sub-88-0W	88	PRE	high	high	LFHC-CC	0	CF	53	m	2.49278	36.2797	1.03639	0.90638	10.0399	0.53693	0.20755	NA	0.32146	14.5539	0.415757	235.521	151.754	158.301	50.1931	176.5	73	86.5	7.65		NA	NA	NA	NA	NA	NA	NA	NA	NA	NA	NA	NA	NA	NA	NA	NA	NA	NA	NA	NA
Sub-89-0W	89	PRE	low	low	LFHC-AC	0	CF	43	f	80.783	0	1.14574	14.3402	NA	0.42967	5.52495	NA	0.30149	0	0.0141829	193.05	114.912	131.274	42.471	69	28.9	24	5.2		NA	NA	NA	NA	NA	NA	NA	NA	NA	NA	NA	NA	NA	NA	NA	NA	NA	NA	NA	NA
Sub-9-0W	9	PRE	nc	nc	LFHC-CC	0	CF	44	f	31.1949	57.4378	1.666	7.56491	10.671	0.93197	3.24647	NA	0.47872	1.84125	0.0534061	142.857	87.7193	77.2201	54.0541	122.5	30	28.05	4.335		NA	NA	NA	NA	NA	NA	NA	NA	NA	NA	NA	NA	NA	NA	NA	NA	NA	NA	NA	NA
Sub-90-0W	90	PRE	high	high	LFHC-AC	0	CF	27	f	5.70499	25.6822	0.87322	2.03817	5.36465	0.48385	0.84161	NA	0.58053	4.50171	0.153062	111.969	65.7895	50.1931	54.0541	64	25.25	16.6	4.685		NA	NA	NA	NA	NA	NA	NA	NA	NA	NA	NA	NA	NA	NA	NA	NA	NA	NA	NA	NA
Sub-91-0W	91	PRE	low	low	LFHC-CC	0	CF	53	m	46.8501	22.5312	0.83433	14.2844	7.06255	0.8729	6.46185	NA	0.7935	0.480921	0.0178085	185.328	143.86	127.413	38.61	439.5	321	133	5.2		NA	NA	NA	NA	NA	NA	NA	NA	NA	NA	NA	NA	NA	NA	NA	NA	NA	NA	NA	NA
Sub-92-0W	92	PRE	high	high	LFHC-AC	0	CF	40	m	4.99109	36.8237	1.12577	1.01578	6.94002	0.43714	0.42246	NA	0.38028	7.37789	0.225556	254.826	258.772	173.745	38.61	73	29.2	17.7	4.405		NA	NA	NA	NA	NA	NA	NA	NA	NA	NA	NA	NA	NA	NA	NA	NA	NA	NA	NA	NA
Sub-93-0W	93	PRE	high	high	LCHF	0	CF	41	m	21.4544	50.3494	1.36717	7.01394	17.8335	0.53587	2.95505	NA	0.2816	2.34681	0.0637243	231.66	214.035	150.579	42.471	75.5	37.3	27.7	5.25		NA	NA	NA	NA	NA	NA	NA	NA	NA	NA	NA	NA	NA	NA	NA	NA	NA	NA	NA	NA
Sub-93-12W	93	POST	high	high	LCHF	12	CF	41	m	15.2453	41.9471	0.86293	3.68455	13.76	0.52068	1.87095	NA	0.29028	2.75148	0.056603	216.216	119.298	146.718	42.471	223.5	73	113	5.65	x	NA	NA	NA	NA	NA	NA	NA	NA	NA	NA	NA	NA	NA	NA	NA	NA	NA	NA	NA	NA
Sub-93-24W	93	POST	high	high	LCHF	24	CF	41	m	5.46885	80.0531	1.31969	1.72835	23.0131	0.77721	0.58197	NA	0.52911	14.638	0.24131	247.104	111.404	169.884	50.1931	74.5	36.5	38.35	7.3		NA	NA	NA	NA	NA	NA	NA	NA	NA	NA	NA	NA	NA	NA	NA	NA	NA	NA	NA	NA
Sub-94-0W	94	PRE	high	high	LCHF	0	CF	46	m	5.03076	38.7038	1.09331	1.6478	8.87149	0.68339	0.56435	NA	0.54743	7.69343	0.217325	220.077	266.667	127.413	34.749	208.5	71	107.5	10.55		NA	NA	NA	NA	NA	NA	NA	NA	NA	NA	NA	NA	NA	NA	NA	NA	NA	NA	NA	NA
Sub-94-12W	94	POST	nc	high	LCHF	12	CF	46	m	25.4057	45.1758	1.54972	4.097	6.19171	0.31659	2.0109	NA	0.22857	1.77818	0.060999	200.772	110.526	131.274	46.332	150.5	61	45.3	7.8		NA	NA	NA	NA	NA	NA	NA	NA	NA	NA	NA	NA	NA	NA	NA	NA	NA	NA	NA	NA
Sub-94-24W	94	POST	high	high	LCHF	24	CF	46	m	6.7509	51.9125	1.44357	0.96866	9.64105	0.69404	0.33447	NA	0.5471	7.68971	0.213834	220.077	123.684	142.857	46.332	149.5	59.5	66	11.65		NA	NA	NA	NA	NA	NA	NA	NA	NA	NA	NA	NA	NA	NA	NA	NA	NA	NA	NA	NA
Sub-95-0W	95	PRE	high	high	LCHF	0	CF	37	f	6.84843	15.5386	0.4006	2.65487	5.39894	0.5984	0.68351	NA	0.24784	2.26893	0.0584952	208.494	68.4211	154.44	34.749	149	85	36.3	7.25		NA	NA	NA	NA	NA	NA	NA	NA	NA	NA	NA	NA	NA	NA	NA	NA	NA	NA	NA	NA
Sub-95-12W	95	POST	nc	high	LCHF	12	CF	37	f	15.4916	17.2525	0.89119	3.19975	3.28305	0.15262	1.54735	NA	0.03806	1.11367	0.0575274	181.467	72.807	131.274	27.027	137.5	62	34.55	5.05		NA	NA	NA	NA	NA	NA	NA	NA	NA	NA	NA	NA	NA	NA	NA	NA	NA	NA	NA	NA
Sub-96-0W	96	PRE	nc	nc	LFHC-CC	0	CF	47	f	34.1682	40.747	1.35071	8.73461	8.59521	0.94959	3.63488	NA	0.57306	1.19254	0.0395312	177.606	78.9474	127.413	38.61	205.5	67	74	7.15		NA	NA	NA	NA	NA	NA	NA	NA	NA	NA	NA	NA	NA	NA	NA	NA	NA	NA	NA	NA
Sub-97-0W	97	PRE	high	high	LFHC-AC	0	CF	53	f	7.19454	16.7075	0.69994	3.85504	2.12492	0.29325	0.38111	NA	0.09404	2.32225	0.0972877	146.718	51.7544	84.9421	57.9151	233.5	68.5	50	7.2		NA	NA	NA	NA	NA	NA	NA	NA	NA	NA	NA	NA	NA	NA	NA	NA	NA	NA	NA	NA
Sub-98-0W	98	PRE	high	high	LCHF	0	CF	44	f	6.22215	24.9476	1.18805	1.33551	3.49562	0.17067	0.33718	NA	0.02297	4.00948	0.190939	204.633	168.421	131.274	46.332	79.5	39.6	49.95	9.8		NA	NA	NA	NA	NA	NA	NA	NA	NA	NA	NA	NA	NA	NA	NA	NA	NA	NA	NA	NA
Sub-99-0W	99	PRE	low	low	LFHC-AC	0	CF	50	f	33.8355	12.1577	1.3753	7.5754	2.36884	0.40815	3.77475	NA	0.3533	0.359319	0.0406467	173.745	126.316	108.108	46.332	211	79.5	66	4.04		NA	NA	NA	NA	NA	NA	NA	NA	NA	NA	NA	NA	NA	NA	NA	NA	NA	NA	NA	NA
01HH.POST	01HH	POST	NA	NA	KD	6	KD	NA	NA	NA	NA	NA	NA	NA	NA	NA	NA	NA	NA	NA	NA	NA	NA	NA	NA	NA	NA	NA		NA	NA	NA	NA	NA	NA	NA	NA	NA	NA	NA	NA	NA	NA	NA	NA	NA	NA	NA	NA
01HH.PRE	01HH	PRE	NA	NA	KD	0	KD	NA	NA	NA	NA	NA	NA	NA	NA	NA	NA	NA	NA	NA	NA	NA	NA	NA	NA	NA	NA	NA		NA	NA	NA	NA	NA	NA	NA	NA	NA	NA	NA	NA	NA	NA	NA	NA	NA	NA	NA	NA
03IA.POST	03IA	POST	NA	NA	KD	6	KD	NA	NA	NA	NA	NA	NA	NA	NA	NA	NA	NA	NA	NA	NA	NA	NA	NA	NA	NA	NA	NA		NA	NA	NA	NA	NA	NA	NA	NA	NA	NA	NA	NA	NA	NA	NA	NA	NA	NA	NA	NA
03IA.PRE	03IA	PRE	NA	NA	KD	0	KD	NA	NA	NA	NA	NA	NA	NA	NA	NA	NA	NA	NA	NA	NA	NA	NA	NA	NA	NA	NA	NA		NA	NA	NA	NA	NA	NA	NA	NA	NA	NA	NA	NA	NA	NA	NA	NA	NA	NA	NA	NA
04CB.POST	04CB	POST	NA	NA	KD	6	KD	NA	NA	NA	NA	NA	NA	NA	NA	NA	NA	NA	NA	NA	NA	NA	NA	NA	NA	NA	NA	NA		NA	NA	NA	NA	NA	NA	NA	NA	NA	NA	NA	NA	NA	NA	NA	NA	NA	NA	NA	NA
04CB.PRE	04CB	PRE	NA	NA	KD	0	KD	NA	NA	NA	NA	NA	NA	NA	NA	NA	NA	NA	NA	NA	NA	NA	NA	NA	NA	NA	NA	NA		NA	NA	NA	NA	NA	NA	NA	NA	NA	NA	NA	NA	NA	NA	NA	NA	NA	NA	NA	NA
05AP.POST	05AP	POST	nc	low	KD	6	KD	NA	NA	7.28944	12.0719	0.615289	2.94128	4.84762	0.135332	0.586126	0.137704	0.0725982	1.65607	0.0844082	173	49	93	91	48.25	22.95	32.1	5.6		0	0	0	0	0	0	0	0	0	0	0	0	0	0	583.74	0	0	76.3118	660.052	0
05AP.PRE	05AP	PRE	low	low	KD	0	KD	NA	NA	47.9208	0.00464762	0.589604	11.9785	0.391509	0.632904	4.03402	NA	0.434309	9.7e-05	0.0123037	183	64	94	87	78	38.4	18	7.05		0	0	31.3125	0	0	53.6336	0	0	0	0	0	40.451	5.30727	3.89791	2598.11	0	0	743.285	3466.79	5.30727
06WT.POST	06WT	POST	high	high	KD	6	KD	NA	NA	3.09188	56.6451	1.12692	1.56833	25.9498	0.182	0.215881	0.657962	0.0574448	18.3206	0.364477	263	121	193	66	43.25	7.4	2.335	4.095		0	0	0	0	0	0	0	0	0	0	0	0	0	0	57.2719	0	0	249.066	306.338	0
06WT.PRE	06WT	PRE	high	high	KD	0	KD	NA	NA	2.68797	35.5534	1.09253	1.12995	15.6085	0.660834	0.280977	0.692351	0.488014	13.2269	0.406453	263	212	181	50	51	13.65	8.7	7.7		0	0	0	0	0	16.4628	0	0	0	0	0	0	0	0	414.349	0	0	744.606	1175.42	0
07RW.POST	07RW	POST	high	high	KD	6	KD	NA	NA	2.7844	9.11443	0.417089	2.23007	4.89291	0.268839	0.601112	0.118624	0.158995	3.27339	0.149795	162	40	102	66	129	43.5	39.45	9.2		0	0	0	0	0	0	0	0	0	0	0	6.75906	0	0	260.127	0	0	238.953	505.839	0
07RW.PRE	07RW	PRE	high	high	KD	0	KD	NA	NA	10.8991	23.7089	0.714942	3.93007	12.8094	0.989783	1.25103	0.479546	0.751834	2.17531	0.0655965	162	69	105	60	253	79	76	12.45		0	0	23.4603	0	0	51.4293	0	0	0	0	0	0	0	4.24081	1402.63	0	0	1137.23	2614.74	0
08KS.POST	08KS	POST	NA	NA	KD	6	KD	NA	NA	NA	NA	NA	NA	NA	NA	NA	NA	NA	NA	NA	NA	NA	NA	NA	NA	NA	NA	NA		NA	NA	NA	NA	NA	NA	NA	NA	NA	NA	NA	NA	NA	NA	NA	NA	NA	NA	NA	NA
08KS.PRE	08KS	PRE	NA	NA	KD	0	KD	NA	NA	NA	NA	NA	NA	NA	NA	NA	NA	NA	NA	NA	NA	NA	NA	NA	NA	NA	NA	NA		NA	NA	NA	NA	NA	NA	NA	NA	NA	NA	NA	NA	NA	NA	NA	NA	NA	NA	NA	NA
09UP.POST	09UP	POST	NA	NA	KD	6	KD	NA	NA	NA	NA	NA	NA	NA	NA	NA	NA	NA	NA	NA	NA	NA	NA	NA	NA	NA	NA	NA		NA	NA	NA	NA	NA	NA	NA	NA	NA	NA	NA	NA	NA	NA	NA	NA	NA	NA	NA	NA
09UP.PRE	09UP	PRE	NA	NA	KD	0	KD	NA	NA	NA	NA	NA	NA	NA	NA	NA	NA	NA	NA	NA	NA	NA	NA	NA	NA	NA	NA	NA		NA	NA	NA	NA	NA	NA	NA	NA	NA	NA	NA	NA	NA	NA	NA	NA	NA	NA	NA	NA
10FP.POST	10FP	POST	NA	NA	KD	6	KD	NA	NA	NA	NA	NA	NA	NA	NA	NA	NA	NA	NA	NA	NA	NA	NA	NA	NA	NA	NA	NA		NA	NA	NA	NA	NA	NA	NA	NA	NA	NA	NA	NA	NA	NA	NA	NA	NA	NA	NA	NA
10FP.PRE	10FP	PRE	NA	NA	KD	0	KD	NA	NA	NA	NA	NA	NA	NA	NA	NA	NA	NA	NA	NA	NA	NA	NA	NA	NA	NA	NA	NA		NA	NA	NA	NA	NA	NA	NA	NA	NA	NA	NA	NA	NA	NA	NA	NA	NA	NA	NA	NA
12UH.POST	12UH	POST	NA	NA	KD	6	KD	NA	NA	NA	NA	NA	NA	NA	NA	NA	NA	NA	NA	NA	NA	NA	NA	NA	NA	NA	NA	NA		NA	NA	NA	NA	NA	NA	NA	NA	NA	NA	NA	NA	NA	NA	NA	NA	NA	NA	NA	NA
12UH.PRE	12UH	PRE	NA	NA	KD	0	KD	NA	NA	NA	NA	NA	NA	NA	NA	NA	NA	NA	NA	NA	NA	NA	NA	NA	NA	NA	NA	NA		NA	NA	NA	NA	NA	NA	NA	NA	NA	NA	NA	NA	NA	NA	NA	NA	NA	NA	NA	NA
13BS.POST	13BS	POST	nc	high	KD	6	KD	NA	NA	5.59647	10.0077	0.411553	2.19815	4.27906	0.181754	0.38051	0.0638752	0.0884287	1.78822	0.0735379	191	93	121	70	65.5	34.55	37.15	8.3		0	0	0	0	0	0	0	0	0	0	0	0	0	0	74.7211	0	0	67.3842	142.105	0
13BS.PRE	13BS	PRE	high	high	KD	0	KD	NA	NA	3.08773	33.4251	0.664984	1.81953	14.574	0.420537	0.418337	0.333579	0.258607	10.8251	0.215363	189	55	102	85	103	30.5	33.25	8.5		0	0	0	0	0	0	0	0	0	0	0	0	0	3.4594	117.866	0	0	349.256	467.122	0
17SK.POST	17SK	POST	high	high	KD	6	KD	NA	NA	5.56497	53.2221	1.60402	1.48181	22.7339	0.236034	0.354971	0.677446	0.102128	9.56377	0.288235	169	66	113	51	119.5	81	61.5	20.55		0	0	23.5412	0	0	40.8521	0	0	0	0	0	6.92071	0	0	1397.19	0	0	648.266	2116.77	0
17SK.PRE	17SK	PRE	high	high	KD	0	KD	NA	NA	2.65466	23.6055	0.574677	1.47868	13.4786	1.06588	0.317625	0.392515	0.757568	8.89207	0.216478	187	112	117	64	138	49.05	36.05	8.8		0	0	0	0	0	14.9503	0	0	0	0	0	0	0	0	363.328	0	0	354.901	733.18	0
20JK.POST	20JK	POST	NA	NA	KD	6	KD	NA	NA	NA	NA	NA	NA	NA	NA	NA	NA	NA	NA	NA	NA	NA	NA	NA	NA	NA	NA	NA		NA	NA	NA	NA	NA	NA	NA	NA	NA	NA	NA	NA	NA	NA	NA	NA	NA	NA	NA	NA
20JK.PRE	20JK	PRE	NA	NA	KD	0	KD	NA	NA	NA	NA	NA	NA	NA	NA	NA	NA	NA	NA	NA	NA	NA	NA	NA	NA	NA	NA	NA		NA	NA	NA	NA	NA	NA	NA	NA	NA	NA	NA	NA	NA	NA	NA	NA	NA	NA	NA	NA
22WS.POST	22WS	POST	high	high	KD	6	KD	NA	NA	3.45457	29.4066	0.853734	1.69947	11.9888	0.415608	0.0810874	0.150303	0.105017	8.51237	0.247132	186	59	121	64	134.5	45.2	7	9.3		0	0	0	0	0	0	0	0	0	0	0	0	0	0	17.1668	0	0	89.2078	106.375	0
22WS.PRE	22WS	PRE	high	high	KD	0	KD	NA	NA	2.71851	34.1666	0.765126	1.08782	16.0952	0.624817	0.179721	0.491804	0.362624	12.5681	0.28145	160	64	91	63	226.5	109	66.5	17.55		0	0	0	0	0	12.7704	0	0	0	0	0	0	0	0	426.977	0	0	350.437	790.185	0
25FE.POST	25FE	POST	high	high	KD	6	KD	NA	NA	5.34785	32.8825	1.05389	1.90671	14.7188	0.148859	0.373966	0.497364	0.0387377	6.14873	0.197068	184	67	92	100	75.5	34.15	37.7	9.2		0	0	0	0	0	0	0	0	0	0	0	0	0	0	578.08	0	0	437.763	1015.84	0
25FE.PRE	25FE	PRE	high	high	KD	0	KD	NA	NA	1.98206	37.662	1.47913	1.00772	25.0552	0.375094	0.39273	1.17841	0.270294	19.0015	0.746259	200	82	98	95	101	58.5	39.85	15.1		0	0	22.2271	0	0	65.1456	0	0	0	0	0	8.76107	0	3.47579	2408.44	0	0	1143.45	3648.02	0
26FB.POST	26FB	POST	high	high	KD	6	KD	NA	NA	5.62038	25.8024	0.772787	1.3147	9.74618	0.0917143	0.464357	0.401859	0.0267405	4.59086	0.137497	233	100	167	61	128.5	60.5	49.55	11.4		0	0	15.9622	0	0	14.8754	0	0	0	0	0	0	0	4.49834	661.622	0	0	197.598	890.057	0
26FB.PRE	26FB	PRE	high	high	KD	0	KD	NA	NA	4.54096	16.2469	0.579099	1.60986	8.5491	0.193113	0.470627	0.241652	0.110764	3.57785	0.127528	203	103	134	54	378	120	129.5	25.45		0	0	0	0	0	0	0	0	0	0	0	0	0	0	105.412	0	0	318.542	423.954	0
28HM.POST	28HM	POST	nc	nc	KD	6	KD	NA	NA	14.7054	9.59963	0.425258	5.37331	3.98784	0.171079	1.50423	0.105986	0.105322	0.652798	0.0289185	135	45	81	53	374.5	107	98	14.05		0	0	0	0	0	0	0	0	0	0	0	12.0759	0	0	776.51	0	0	369.683	1158.27	0
28HM.PRE	28HM	PRE	nc	nc	KD	0	KD	NA	NA	17.2648	10.7508	0.60703	5.4491	5.01747	0.847715	1.24642	0.123147	0.718619	0.622704	0.03516	126	47	69	52	277.5	76.5	90.5	8.8		0	0	14.0747	0	0	17.4298	0	0	0	0	0	19.4347	0	0	694.202	0	0	353.666	1098.81	0
29MK.POST	29MK	POST	high	high	KD	6	KD	NA	NA	1.46567	34.8857	1.08429	0.968957	14.9453	0.354856	0.0622361	0.435838	0.182667	23.8018	0.739792	201	56	132	77	65	11.7	11.15	6.3		0	0	0	0	0	0	0	0	0	0	0	0	0	0	261.73	0	0	199.802	461.532	0
29MK.PRE	29MK	PRE	high	high	KD	0	KD	NA	NA	1.33051	21.8612	0.839121	2.08509	10.1676	0.60342	0.481417	0.31955	0.459888	16.4307	0.630675	185	106	103	70	47.1	11.5	9.6	4.575		0	0	0	0	0	0	0	0	0	0	0	0	0	0	386.523	0	0	291.969	678.492	0
30HB.POST	30HB	POST	high	high	KD	6	KD	NA	NA	5.21697	21.7205	0.832008	1.65465	6.5783	0.323888	0.275426	0.20261	0.242559	4.16344	0.159481	236	52	167	69	95	32.45	24.65	10.95		0	0	20.5247	0	0	52.0268	0	0	0	0	0	6.65555	0	0	907.865	0	0	442.866	1429.94	0
30HB.PRE	30HB	PRE	high	high	KD	0	KD	NA	NA	4.75279	21.499	0.831777	2.24212	17.8546	0.64565	0.918687	0.949915	0.407382	4.52344	0.175008	259	68	182	75	229.5	51.5	30.2	9.95		0	0	0	0	0	13.39	0	0	0	0	0	0	0	0	557.023	0	0	547.963	1118.38	0
31KE.POST	31KE	POST	high	high	KD	6	KD	NA	NA	1.1953	3.14768	0.208937	1.93267	3.30576	0.099093	0.34731	0.0543135	0.0533132	2.63338	0.174799	129	52	44	79	71.5	45.5	41.2	8.15		0	0	0	0	0	0	0	0	0	0	0	0	0	0	189.782	0	0	52.5523	242.334	0
31KE.PRE	31KE	PRE	high	high	KD	0	KD	NA	NA	2.70028	13.3762	0.504486	1.8149	8.93256	0.789736	0.459531	0.28175	0.627892	4.95365	0.186828	135	124	34	68	224.5	82.5	74	7.4		0	0	0	0	0	0	0	0	0	0	0	8.43349	0	0	481.127	0	0	186.809	676.37	0
32FG.POST	32FG	POST	nc	nc	KD	6	KD	NA	NA	10.3513	8.62731	0.582421	2.64586	2.64152	0.123547	0.572819	0.0486473	0.0780407	0.83345	0.0562653	254	72	192	72	108	46.9	43.8	7.8		0	0	0	0	0	0	0	0	0	0	0	0	0	0	87.2842	0	0	58.0252	145.309	0
32FG.PRE	32FG	PRE	nc	nc	KD	0	KD	NA	NA	8.11133	10.8121	0.546926	2.89849	4.60935	0.462654	0.983402	0.175795	0.351124	1.33296	0.0674274	230	49	151	82	158	66	87.5	7.25		0	0	0	0	0	0	0	0	0	0	0	17.1339	0	0	72.8711	0	0	89.4397	179.445	0
33MP.PRE	33MP	PRE	NA	NA	KD	0	KD	NA	NA	NA	NA	NA	NA	NA	NA	NA	0.0126868	NA	NA	NA	NA	NA	NA	NA	NA	NA	NA	NA		NA	NA	NA	NA	NA	NA	NA	NA	NA	NA	NA	NA	NA	NA	NA	NA	NA	NA	NA	NA
34WF.POST	34WF	POST	NA	NA	KD	6	KD	NA	NA	NA	NA	NA	NA	NA	NA	NA	NA	NA	NA	NA	NA	NA	NA	NA	NA	NA	NA	NA		NA	NA	NA	NA	NA	NA	NA	NA	NA	NA	NA	NA	NA	NA	NA	NA	NA	NA	NA	NA
34WF.PRE	34WF	PRE	nc	nc	KD	0	KD	NA	NA	27.1768	28.9092	1.06451	6.7107	17.9614	1.33232	1.46231	0.423045	1.01784	1.06375	0.0391699	177	43	121	62	806	234	205	35.8		0	0	0	0	0	0	0	0	0	0	0	0	0	0	40.8629	0	0	171.953	212.816	0
35AD.POST	35AD	POST	high	high	KD	6	KD	NA	NA	2.08524	7.3009	0.328024	1.39643	1.90694	0.123138	0.48801	0.0628687	0.0754313	3.50123	0.157308	128	64	69	53	161	76.5	63	7.5		0	0	0	0	0	0	0	0	0	0	0	0	0	0	400.977	0	0	52.412	453.389	0
35AD.PRE	35AD	PRE	NA	NA	KD	0	KD	NA	NA	NA	NA	NA	NA	NA	NA	NA	NA	NA	NA	NA	NA	NA	NA	NA	NA	NA	NA	NA		NA	NA	NA	NA	NA	NA	NA	NA	NA	NA	NA	NA	NA	NA	NA	NA	NA	NA	NA	NA
36ER.POST	36ER	POST	high	high	KD	6	KD	NA	NA	4.23808	22.748	0.593834	1.52638	10.0878	0.142272	0.562379	0.493463	0.0711816	5.36753	0.140119	212	43	138	89	74	29.3	20.45	6.85		0	0	0	0	0	17.3356	0	0	0	0	0	0	0	0	724.768	0	0	305.881	1047.99	0
36ER.PRE	36ER	PRE	high	high	KD	0	KD	NA	NA	6.59011	17.3981	0.415409	2.5842	8.2566	0.299182	0.479831	0.158678	0.10229	2.64004	0.0630351	204	42	129	82	136.5	52	36.75	5.85		0	0	0	0	0	32.1827	0	9.47831	0	0	0	0	0	12.3896	1339.01	0	0	402.82	1774.02	0
37SD.POST	37SD	POST	high	nc	KD	6	KD	NA	NA	1.94813	9.14905	0.467176	1.74918	3.96619	0.349134	0.502191	0.147048	0.118071	4.69632	0.239807	178	56	119	68	146.5	61	61.5	7.65		0	0	0	0	0	0	0	0	0	0	0	0	0	0	486.926	0	0	78.41	565.336	0
37SD.PRE	37SD	PRE	nc	nc	KD	0	KD	NA	NA	3.53395	4.03174	0.227006	4.0774	3.29378	0.321282	0.970501	0.0896527	0.23068	1.14086	0.0642359	172	105	112	55	348	74	95.5	6.1		0	0	0	0	0	0	0	0	19.3154	0	0	22.3124	0	0	210.554	0	0	103.973	356.154	0
38AR.POST	38AR	POST	nc	low	KD	6	KD	NA	NA	13.6204	17.4922	0.729857	4.40532	4.62833	0.212907	1.71811	0.265112	0.160872	1.28426	0.0535855	182	45	114	71	290	110	78.5	9.6		0	0	0	0	0	0	0	0	16.0793	0	0	24.6085	0	0	536.312	0	0	210.518	787.518	0
38AR.PRE	38AR	PRE	low	low	KD	0	KD	NA	NA	57.6999	2.2351	0.606753	10.7357	0.470777	0.18296	4.85206	0.00702683	0.141493	0.0387365	0.0105157	187	52	122	67	735	286	180.5	3.09		0	0	26.0502	0	0	31.0342	8.33023	0	219.232	8.28796	0	295.896	5.15715	0	1026.27	0	0	278.897	1877.38	21.7753
39DA.POST	39DA	POST	NA	NA	KD	6	KD	NA	NA	NA	NA	NA	NA	NA	NA	NA	NA	NA	NA	NA	NA	NA	NA	NA	NA	NA	NA	NA		NA	NA	NA	NA	NA	NA	NA	NA	NA	NA	NA	NA	NA	NA	NA	NA	NA	NA	NA	NA
39DA.PRE	39DA	PRE	NA	NA	KD	0	KD	NA	NA	NA	NA	NA	NA	NA	NA	NA	NA	NA	NA	NA	NA	NA	NA	NA	NA	NA	NA	NA		NA	NA	NA	NA	NA	NA	NA	NA	NA	NA	NA	NA	NA	NA	NA	NA	NA	NA	NA	NA
40WA.POST	40WA	POST	nc	low	KD	6	KD	NA	NA	14.3637	17.337	0.617471	5.02765	9.3961	0.136659	0.671353	0.149266	0.0408625	1.207	0.0429884	203	59	120	87	125	71	92	11.35		0	0	0	0	0	0	0	0	0	0	0	0	0	0	194.042	0	0	140.233	334.275	0
40WA.PRE	40WA	PRE	low	low	KD	0	KD	NA	NA	47.7473	0.00611529	0.546694	7.83008	NA	0.357899	2.7004	NA	0.27017	0.000128076	0.0114497	200	63	131	72	86	41.45	21.15	8.1		0	0	0	0	0	0	0	0	0	0	0	0	0	0	327.045	0	0	241.345	568.39	0
41ML.PRE	41ML	PRE	low	low	KD	0	KD	NA	NA	39.9819	2.39147	0.521628	13.7213	0.938655	0.26687	2.11666	0.00987236	0.153348	0.0598139	0.0130466	252	51	145	111	167.5	92	74	7.6		0	0	0	0	0	23.8535	0	0	0	0	0	0	0	4.47123	667.101	0	0	445.541	1136.5	0
45GL.POST	45GL	POST	high	high	KD	6	KD	NA	NA	1.85336	8.57575	0.388707	1.41434	5.11189	0.195298	0.328783	0.108938	0.102787	4.62714	0.209731	195	57	117	82	101.5	34.9	29.9	9.75		0	0	0	0	0	0	0	0	0	0	0	0	0	0	41.5876	0	0	29.9723	71.5599	0
45GL.PRE	45GL	PRE	high	high	KD	0	KD	NA	NA	2.15514	18.484	0.571181	1.35435	10.7936	0.26822	0.273072	0.192408	0.138263	8.57669	0.265032	174	58	105	69	103	32.5	17.55	7.5		0	0	0	0	0	0	0	0	0	0	0	0	0	0	100.201	0	0	137.316	237.517	0
47OT.POST	47OT	POST	low	low	KD	6	KD	NA	NA	23.0045	9.00301	0.437211	4.39154	1.77183	0.399968	1.75083	0.0805135	0.321606	0.391358	0.0190054	180	39	102	80	254	149	36.25	10.75		0	0	0	0	0	0	7.51608	0	0	0	0	12.1864	0	0	252.987	0	0	134.715	399.889	7.51608
47OT.PRE	47OT	PRE	low	low	KD	0	KD	NA	NA	43.7376	0.0418029	0.423423	8.0154	0.0383284	0.365014	2.30174	NA	0.247896	0.000955766	0.00968099	167	43	89	80	169	175	51.5	8.25		0	0	0	0	0	21.6742	0	0	0	0	0	0	0	0	780.588	0	0	428.502	1230.76	0
49RJ.POST	49RJ	POST	NA	NA	KD	6	KD	NA	NA	NA	NA	NA	NA	NA	NA	NA	NA	NA	NA	NA	NA	NA	NA	NA	NA	NA	NA	NA		NA	NA	NA	NA	NA	NA	NA	NA	NA	NA	NA	NA	NA	NA	NA	NA	NA	NA	NA	NA
49RJ.PRE	49RJ	PRE	low	low	KD	0	KD	NA	NA	36.7729	13.9523	0.716539	13.2056	6.40505	0.727711	6.11204	0.307335	0.59797	0.379419	0.0194855	201	59	126	76	101.5	37.15	16.65	8.55		0	0	0	0	0	0	0	0	0	0	0	0	0	0	242.082	0	0	267.614	509.695	0
50DM.POST	50DM	POST	high	low	KD	6	KD	NA	NA	1.78374	29.2305	0.736558	2.13719	13.5767	0.234677	0.577584	0.421318	0.125632	16.3872	0.41293	168	46	82	94	202	81	90	8.15		0	0	0	0	0	0	0	0	0	0	0	0	0	0	220.841	0	0	68.4473	289.289	0
50DM.PRE	50DM	PRE	low	low	KD	0	KD	NA	NA	26.1467	0.0162409	0.30346	9.83364	NA	0.421864	3.20129	NA	0.321178	0.000621146	0.0116061	171	40	80	94	126	36.7	26.65	7.85		0	0	0	0	0	0	0	0	0	0	0	0	0	0	257.377	0	0	171.789	429.166	0
53BD.POST	53BD	POST	high	high	KD	6	KD	NA	NA	1.84323	23.1032	0.824078	1.7988	12.7258	0.67642	0.270537	0.199895	0.260894	12.534	0.447082	192	49	124	75	79	23.3	10.9	6.45		0	0	0	0	0	0	0	0	0	0	0	0	0	0	63.2914	0	0	76.4569	139.748	0
53BD.PRE	53BD	PRE	high	high	KD	0	KD	NA	NA	1.97587	20.7122	0.626328	1.46095	20.8733	0.523653	0.155069	0.439342	0.24351	10.4826	0.316988	207	52	137	77	172	43.1	34.4	7.45		0	0	0	0	0	0	0	0	0	0	0	0	0	0	130.698	0	0	497.105	627.802	0
54SL.POST	54SL	POST	nc	high	KD	6	KD	NA	NA	6.01497	7.34179	0.20353	3.15966	4.10524	0.239714	0.478026	0.0544875	0.0936228	1.22059	0.0338372	175	41	108	79	213.5	80.5	81	7.15		0	0	0	0	0	0	0	0	118.462	0	0	57.804	0	0	376.6	0	0	54.25	607.117	0
54SL.PRE	54SL	PRE	high	high	KD	0	KD	NA	NA	13.3062	45.9814	0.737305	2.87392	13.2351	1.10322	0.769094	0.425928	0.892911	3.45565	0.0554108	176	77	100	75	151	54.5	61	9.1		0	0	0	0	0	51.7311	0	0	0	0	0	0	0	3.97672	994.766	0	0	351.451	1397.95	0
57MT.POST	57MT	POST	high	high	KD	6	KD	NA	NA	16.0941	38.7077	0.912563	3.20683	9.52789	0.137247	1.37876	0.608066	0.101613	2.40509	0.0567018	146	139	78	49	189.5	81	49.6	8.2		0	0	14.0525	0	0	0	0	0	0	0	0	15.3988	0	0	332.693	0	0	277.587	639.731	0
57MT.PRE	57MT	PRE	high	high	KD	0	KD	NA	NA	13.9159	40.5592	0.788409	3.15531	12.4485	0.331327	1.67712	0.746994	0.253662	2.91459	0.0566553	127	38	69	60	408.5	210	111.5	12.8		0	0	0	0	0	18.7803	0	0	0	0	0	0	0	0	629.919	0	0	450.062	1098.76	0
63KK.POST	63KK	POST	NA	NA	KD	6	KD	NA	NA	NA	NA	NA	NA	NA	NA	NA	NA	NA	NA	NA	NA	NA	NA	NA	NA	NA	NA	NA		NA	NA	NA	NA	NA	NA	NA	NA	NA	NA	NA	NA	NA	NA	NA	NA	NA	NA	NA	NA
63KK.PRE	63KK	PRE	NA	NA	KD	0	KD	NA	NA	NA	NA	NA	NA	NA	NA	NA	NA	NA	NA	NA	NA	NA	NA	NA	NA	NA	NA	NA		NA	NA	NA	NA	NA	NA	NA	NA	NA	NA	NA	NA	NA	NA	NA	NA	NA	NA	NA	NA
64BJ.POST	64BJ	POST	NA	NA	KD	6	KD	NA	NA	NA	NA	NA	NA	NA	NA	NA	NA	NA	NA	NA	NA	NA	NA	NA	NA	NA	NA	NA		NA	NA	NA	NA	NA	NA	NA	NA	NA	NA	NA	NA	NA	NA	NA	NA	NA	NA	NA	NA
64BJ.PRE	64BJ	PRE	NA	NA	KD	0	KD	NA	NA	NA	NA	NA	NA	NA	NA	NA	NA	NA	NA	NA	NA	NA	NA	NA	NA	NA	NA	NA		NA	NA	NA	NA	NA	NA	NA	NA	NA	NA	NA	NA	NA	NA	NA	NA	NA	NA	NA	NA
66DG.POST	66DG	POST	NA	NA	KD	6	KD	NA	NA	NA	NA	NA	NA	NA	NA	NA	NA	NA	NA	NA	NA	NA	NA	NA	NA	NA	NA	NA		NA	NA	NA	NA	NA	NA	NA	NA	NA	NA	NA	NA	NA	NA	NA	NA	NA	NA	NA	NA
66DG.PRE	66DG	PRE	NA	NA	KD	0	KD	NA	NA	NA	NA	NA	NA	NA	NA	NA	NA	NA	NA	NA	NA	NA	NA	NA	NA	NA	NA	NA		NA	NA	NA	NA	NA	NA	NA	NA	NA	NA	NA	NA	NA	NA	NA	NA	NA	NA	NA	NA
69HL.POST	69HL	POST	high	high	KD	6	KD	NA	NA	0.702534	10.463	0.467221	1.08874	4.62131	0.247549	0.358125	0.16235	0.172235	14.8932	0.665051	202	54	127	83	111.5	47.2	54.5	11.55		0	0	0	0	0	0	0	0	0	0	0	0	0	0	317.179	0	0	77.5101	394.689	0
69HL.PRE	69HL	PRE	high	high	KD	0	KD	NA	NA	2.49481	21.3096	0.819449	1.58254	16.0683	0.805682	0.381109	0.603854	0.559332	8.54155	0.328461	145	53	76	74	111	37.15	32.95	6.8		0	0	0	0	0	23.5828	0	0	0	0	0	4.75123	0	0	648.763	0	0	612.742	1289.84	0
71SG.POST	71SG	POST	NA	NA	KD	6	KD	NA	NA	NA	NA	NA	NA	NA	NA	NA	NA	NA	NA	NA	NA	NA	NA	NA	NA	NA	NA	NA		NA	NA	NA	NA	NA	NA	NA	NA	NA	NA	NA	NA	NA	NA	NA	NA	NA	NA	NA	NA
71SG.PRE	71SG	PRE	NA	NA	KD	0	KD	NA	NA	NA	NA	NA	NA	NA	NA	NA	NA	NA	NA	NA	NA	NA	NA	NA	NA	NA	NA	NA		NA	NA	NA	NA	NA	NA	NA	NA	NA	NA	NA	NA	NA	NA	NA	NA	NA	NA	NA	NA
74SA.POST	74SA	POST	high	high	KD	6	KD	NA	NA	0.954524	29.8657	0.692161	0.720331	11.2721	0.148913	0.045308	0.200342	0.0296792	31.2886	0.725138	211	130	139	64	106.5	33.95	15.85	8.55		0	0	0	0	0	0	0	0	0	0	0	0	0	0	52.5158	0	0	40.2679	92.7837	0
74SA.PRE	74SA	PRE	high	high	KD	0	KD	NA	NA	7.42629	25.0733	0.544647	3.56158	6.12951	0.562474	1.023	0.25811	0.395764	3.3763	0.0733405	199	175	119	63	360.5	117.5	95	12.95		0	0	0	0	0	14.5224	0	0	0	0	0	0	0	0	2282.53	0	0	499.04	2796.09	0
[truncated: 19 more columns]
