# Supplementary material for: High-fat diet impact on intestinal cholesterol conversion by the microbiota and serum cholesterol levels
Source: iScience. 2023 Aug 21;26(9):107697. doi: 10.1016/j.isci.2023.107697 (PMC10485154; doi:10.1016/j.isci.2023.107697)
Supplement: Table S4. Fecal microbiota genus-level taxa counts [file mmc4.xlsx]

## Sheet: Table S4
Table S4. Fecal microbiota genus- level taxa counts
# KETO cohort
SampleID	Sample_alias	k__Archaea p__Euryarchaeota c__Methanobacteria o__Methanobacteriales f__Methanobacteriaceae g__Methanobrevibacter	k__Bacteria __ __ __ __ __	k__Bacteria p__Actinobacteria c__Actinobacteria o__Actinomycetales f__Actinomycetaceae g__	k__Bacteria p__Actinobacteria c__Actinobacteria o__Actinomycetales f__Actinomycetaceae g__Actinomyces	k__Bacteria p__Actinobacteria c__Actinobacteria o__Actinomycetales f__Cellulomonadaceae g__Actinotalea	k__Bacteria p__Actinobacteria c__Actinobacteria o__Actinomycetales f__Corynebacteriaceae g__Corynebacterium	k__Bacteria p__Actinobacteria c__Actinobacteria o__Actinomycetales f__Microbacteriaceae __	k__Bacteria p__Actinobacteria c__Actinobacteria o__Actinomycetales f__Micrococcaceae g__Rothia	k__Bacteria p__Actinobacteria c__Actinobacteria o__Actinomycetales f__Propionibacteriaceae g__	k__Bacteria p__Actinobacteria c__Actinobacteria o__Actinomycetales f__Streptomycetaceae g__Streptomyces	k__Bacteria p__Actinobacteria c__Actinobacteria o__Bifidobacteriales f__Bifidobacteriaceae g__Alloscardovia	k__Bacteria p__Actinobacteria c__Actinobacteria o__Bifidobacteriales f__Bifidobacteriaceae g__Bifidobacterium	k__Bacteria p__Actinobacteria c__Coriobacteriia o__Coriobacteriales f__Coriobacteriaceae __	k__Bacteria p__Actinobacteria c__Coriobacteriia o__Coriobacteriales f__Coriobacteriaceae g__	k__Bacteria p__Actinobacteria c__Coriobacteriia o__Coriobacteriales f__Coriobacteriaceae g__Adlercreutzia	k__Bacteria p__Actinobacteria c__Coriobacteriia o__Coriobacteriales f__Coriobacteriaceae g__Atopobium	k__Bacteria p__Actinobacteria c__Coriobacteriia o__Coriobacteriales f__Coriobacteriaceae g__Collinsella	k__Bacteria p__Actinobacteria c__Coriobacteriia o__Coriobacteriales f__Coriobacteriaceae g__Slackia	k__Bacteria p__Bacteroidetes __ __ __ __	k__Bacteria p__Bacteroidetes c__Bacteroidia o__Bacteroidales __ __	k__Bacteria p__Bacteroidetes c__Bacteroidia o__Bacteroidales f__Bacteroidaceae g__Bacteroides	k__Bacteria p__Bacteroidetes c__Bacteroidia o__Bacteroidales f__Porphyromonadaceae g__Paludibacter	k__Bacteria p__Bacteroidetes c__Bacteroidia o__Bacteroidales f__Porphyromonadaceae g__Parabacteroides	k__Bacteria p__Bacteroidetes c__Bacteroidia o__Bacteroidales f__Porphyromonadaceae g__Porphyromonas	k__Bacteria p__Bacteroidetes c__Bacteroidia o__Bacteroidales f__Prevotellaceae g__Prevotella	k__Bacteria p__Bacteroidetes c__Bacteroidia o__Bacteroidales f__Rikenellaceae __	k__Bacteria p__Bacteroidetes c__Bacteroidia o__Bacteroidales f__Rikenellaceae g__	k__Bacteria p__Bacteroidetes c__Bacteroidia o__Bacteroidales f__Rikenellaceae g__Alistipes	k__Bacteria p__Bacteroidetes c__Bacteroidia o__Bacteroidales f__S24-7 g__	k__Bacteria p__Bacteroidetes c__Bacteroidia o__Bacteroidales f__[Barnesiellaceae] __	k__Bacteria p__Bacteroidetes c__Bacteroidia o__Bacteroidales f__[Barnesiellaceae] g__	k__Bacteria p__Bacteroidetes c__Bacteroidia o__Bacteroidales f__[Odoribacteraceae] g__Butyricimonas	k__Bacteria p__Bacteroidetes c__Bacteroidia o__Bacteroidales f__[Odoribacteraceae] g__Odoribacter	k__Bacteria p__Bacteroidetes c__Bacteroidia o__Bacteroidales f__[Paraprevotellaceae] g__	k__Bacteria p__Bacteroidetes c__Bacteroidia o__Bacteroidales f__[Paraprevotellaceae] g__Paraprevotella	k__Bacteria p__Bacteroidetes c__Bacteroidia o__Bacteroidales f__[Paraprevotellaceae] g__[Prevotella]	k__Bacteria p__Bacteroidetes c__Flavobacteriia o__Flavobacteriales f__Flavobacteriaceae __	k__Bacteria p__Bacteroidetes c__Flavobacteriia o__Flavobacteriales f__Flavobacteriaceae g__Capnocytophaga	k__Bacteria p__Bacteroidetes c__Flavobacteriia o__Flavobacteriales f__[Weeksellaceae] g__	k__Bacteria p__Cyanobacteria c__4C0d-2 o__YS2 f__ g__	k__Bacteria p__Cyanobacteria c__Chloroplast o__Streptophyta f__ g__	k__Bacteria p__Firmicutes c__Bacilli o__Bacillales __ __	k__Bacteria p__Firmicutes c__Bacilli o__Bacillales f__[Exiguobacteraceae] __	k__Bacteria p__Firmicutes c__Bacilli o__Gemellales f__Gemellaceae __	k__Bacteria p__Firmicutes c__Bacilli o__Lactobacillales __ __	k__Bacteria p__Firmicutes c__Bacilli o__Lactobacillales f__Aerococcaceae g__Abiotrophia	k__Bacteria p__Firmicutes c__Bacilli o__Lactobacillales f__Aerococcaceae g__Alkalibacterium	k__Bacteria p__Firmicutes c__Bacilli o__Lactobacillales f__Aerococcaceae g__Marinilactibacillus
KETO.Stool.05AP.0U2	ST.05AP.0U2	0	0	0	1	0	0	0	0	0	0	0	6	0	0	0	1	163	0	0	0	278	0	0	0	2	0	0	63	0	0	6	0	0	0	0	0	0	0	0	0	0	0	0	0	0	0	0	0
KETO.Stool.05AP.2U2	ST.05AP.2U2	0	0	0	2	0	0	0	0	0	0	0	54	0	2	0	0	163	0	0	1	394	0	0	0	1	0	1	36	0	0	13	0	0	0	0	0	0	0	0	0	0	0	0	0	0	0	0	0
KETO.Stool.05AP.0U1	ST.05AP.0U1	0	0	0	1	0	0	0	0	0	0	0	208	0	8	1	0	69	0	0	2	470	0	2	0	6	0	3	22	1	0	4	1	0	0	0	0	0	0	0	1	0	0	0	0	0	0	0	0
KETO.Stool.05AP.2U1	ST.05AP.2U1	0	0	0	1	0	0	0	0	0	0	0	169	0	7	0	0	38	0	0	0	645	0	0	0	0	0	0	26	0	0	7	0	0	0	0	0	0	0	0	0	1	0	0	0	0	0	0	0
KETO.Stool.06WT.0U2	ST.06WT.0U2	99	0	0	7	0	1	0	2	0	0	0	3	10	42	4	2	86	0	0	4	176	0	6	5	2	4	5	70	0	0	16	0	1	0	0	2	1	1	1	5	0	0	0	2	0	0	0	0
KETO.Stool.06WT.2U2	ST.06WT.2U2	32	0	0	1	0	0	0	0	0	0	0	0	7	10	1	0	30	0	0	16	205	0	18	0	1	4	3	53	0	0	49	1	0	0	0	0	0	0	0	0	0	0	0	0	0	0	0	0
KETO.Stool.06WT.0U1	ST.06WT.0U1	35	0	0	1	0	0	0	2	0	0	0	65	7	7	0	0	161	0	0	2	148	0	9	0	0	7	3	17	0	0	8	0	1	0	0	0	0	0	0	1	0	0	0	1	0	0	0	0
KETO.Stool.06WT.2U1	ST.06WT.2U1	39	0	0	2	0	0	0	0	0	0	0	66	6	15	0	0	152	0	0	11	153	0	14	0	0	5	19	51	0	0	25	2	5	0	0	0	0	0	0	0	0	0	0	0	0	0	0	0
KETO.Stool.07RW.0U2	ST.07RW.0U2	7	0	1	7	0	0	0	1	0	0	0	22	1	41	3	3	37	3	0	0	214	0	1	1	90	0	2	25	0	8	1	1	0	0	0	0	0	2	1	77	0	0	0	3	0	1	0	0
KETO.Stool.07RW.2U2	ST.07RW.2U2	7	0	0	0	0	0	0	0	0	0	0	39	2	8	7	0	63	10	0	0	198	0	0	1	86	11	2	43	0	6	0	0	4	0	0	0	0	0	0	40	0	0	0	0	0	0	0	0
KETO.Stool.07RW.0U1	ST.07RW.0U1	182	0	0	3	0	0	1	2	0	0	0	182	8	5	4	0	137	2	0	0	10	0	1	0	5	4	0	5	0	0	0	0	0	0	0	0	0	0	0	2	0	0	0	0	0	0	0	0
KETO.Stool.07RW.2U1	ST.07RW.2U1	41	0	0	1	0	0	0	0	0	0	0	195	4	96	7	0	70	7	0	0	26	0	1	0	82	0	0	1	0	0	0	1	0	0	0	0	0	0	0	3	2	0	0	0	0	0	0	0
KETO.Stool.13BS.0U2	ST.13BS.0U2	0	0	0	3	0	0	0	0	0	0	0	24	0	21	2	0	265	23	0	1	145	0	8	0	0	26	0	21	2	0	19	0	0	0	0	0	0	0	0	3	0	0	0	0	0	0	0	0
KETO.Stool.13BS.2U1	ST.13BS.2U1	0	0	0	1	0	0	0	0	0	0	0	56	0	2	4	0	109	20	0	0	271	0	32	0	1	37	0	19	0	1	13	0	0	0	0	0	0	0	0	61	0	0	0	0	0	0	0	0
KETO.Stool.17SK.0U2	ST.17SK.0U2	1	0	0	9	0	1	0	7	0	0	0	2	1	23	4	0	20	1	0	0	162	0	27	2	6	3	4	86	0	1	3	3	2	0	0	1	0	2	0	1	1	0	0	0	0	0	0	0
KETO.Stool.22WS.0U2	ST.22WS.0U2	0	0	1	18	0	1	0	14	0	0	0	8	2	13	3	4	34	9	0	0	102	0	2	4	153	0	2	28	0	0	6	0	5	0	0	5	0	0	2	0	0	0	0	5	3	0	0	0
KETO.Stool.22WS.2U2	ST.22WS.2U2	1	0	0	2	0	0	0	0	0	0	0	11	0	6	0	0	73	13	0	0	101	0	3	0	298	1	0	39	0	1	1	0	2	0	0	88	0	0	0	1	0	0	0	0	0	0	0	0
KETO.Stool.22WS.2U1	ST.22WS.2U1	0	0	0	2	0	0	0	0	0	0	0	21	0	12	0	0	42	6	0	0	28	0	2	0	801	2	0	8	0	0	1	0	2	0	0	54	0	0	0	0	0	0	0	0	0	0	0	0
KETO.Stool.25FE.0U2	ST.25FE.0U2	0	0	0	1	0	0	0	0	0	0	0	10	0	110	11	0	118	0	0	0	170	0	13	0	1	0	6	10	0	0	0	7	6	0	0	0	0	0	0	1	0	0	0	0	1	0	0	0
KETO.Stool.25FE.2U2	ST.25FE.2U2	0	0	0	2	0	1	0	1	0	0	0	24	0	28	11	0	140	0	0	0	263	0	13	0	1	0	17	105	0	4	0	5	7	0	0	0	0	0	0	0	0	0	0	0	0	1	0	0
KETO.Stool.25FE.0U1	ST.25FE.0U1	0	0	0	2	0	0	0	1	0	0	0	1	0	20	16	0	170	0	0	0	277	0	14	0	3	0	8	86	0	0	2	2	3	1	0	0	0	0	1	16	0	0	0	2	1	0	1	0
KETO.Stool.25FE.2U1	ST.25FE.2U1	0	0	0	2	0	0	0	0	0	0	0	12	0	6	6	0	94	0	0	0	450	0	12	0	222	1	3	41	0	0	1	1	1	0	1	0	0	0	0	19	0	0	0	1	0	0	0	0
KETO.Stool.26FB.2U2	ST.26FB.2U2	0	0	0	1	0	0	0	0	0	0	0	7	6	69	3	0	158	10	0	0	224	0	7	0	1	12	2	11	0	0	6	1	0	0	0	0	0	0	0	1	1	0	0	0	0	0	0	0
KETO.Stool.26FB.2U1	ST.26FB.2U1	1	0	1	1	0	0	0	1	0	0	0	101	1	3	1	0	43	5	0	0	181	0	17	3	3	2	3	14	0	0	0	0	1	0	0	0	0	0	0	38	0	0	0	0	0	0	0	0
KETO.Stool.28HM.0U2	ST.28HM.0U2	0	0	1	1	0	0	0	0	0	0	0	82	0	17	3	0	37	0	0	0	361	0	3	0	1	1	5	29	50	0	0	0	15	0	0	1	0	1	0	1	0	0	0	1	0	0	0	0
KETO.Stool.28HM.2U2	ST.28HM.2U2	4	0	0	1	0	0	0	0	0	0	0	14	1	0	3	0	24	2	0	2	61	1	11	0	399	2	6	6	0	0	4	0	3	1	1	0	0	0	0	3	0	0	0	0	0	0	0	0
KETO.Stool.28HM.2U1	ST.28HM.2U1	0	0	0	0	0	0	0	0	0	0	0	283	1	13	1	0	30	0	0	1	199	0	2	0	2	1	0	4	99	0	2	2	3	0	0	0	0	0	0	4	0	0	0	1	0	0	0	0
KETO.Stool.29MK.0U2	ST.29MK.0U2	0	0	0	1	0	1	0	0	0	0	0	0	0	6	5	0	50	0	0	0	210	0	56	0	1	2	16	106	0	0	0	0	8	0	0	0	0	1	0	1	0	0	0	1	0	0	0	0
KETO.Stool.29MK.2U2	ST.29MK.2U2	0	0	0	2	0	0	0	0	0	0	0	12	4	4	2	0	117	8	0	0	43	0	5	0	149	0	1	6	0	0	1	0	1	1	0	0	0	0	0	1	0	0	0	0	0	0	0	0
KETO.Stool.29MK.0U1	ST.29MK.0U1	0	0	0	1	0	0	0	1	0	0	0	0	0	3	6	0	137	0	0	0	347	0	31	0	0	25	9	120	0	0	0	0	19	0	0	0	0	0	0	29	0	0	0	0	0	0	0	0
KETO.Stool.29MK.2U1	ST.29MK.2U1	1	0	0	5	0	1	0	0	0	0	0	1	0	2	6	0	162	0	0	0	399	0	15	0	0	19	3	95	0	0	0	0	7	0	0	0	0	0	0	24	0	0	0	0	0	0	0	0
KETO.Stool.30HB.0U2	ST.30HB.0U2	0	0	0	1	0	0	0	0	0	0	0	0	0	21	9	0	18	0	0	23	181	0	23	0	0	18	8	22	0	0	18	12	8	0	0	0	0	0	0	42	0	0	0	0	0	0	0	0
KETO.Stool.30HB.2U2	ST.30HB.2U2	0	0	0	3	0	0	0	2	0	0	0	3	2	1	0	0	60	0	0	1	343	0	25	0	3	1	1	7	0	1	3	0	1	0	0	0	0	0	0	0	0	0	0	0	0	0	0	0
KETO.Stool.30HB.0U1	ST.30HB.0U1	3	0	0	0	0	0	0	0	0	0	0	34	0	10	6	0	30	0	0	3	192	0	27	0	2	27	1	6	0	0	9	3	2	0	0	0	0	0	0	7	0	1	0	0	1	0	0	0
KETO.Stool.30HB.2U1	ST.30HB.2U1	0	0	0	0	0	0	0	0	0	0	0	34	0	6	9	0	24	0	0	2	199	0	21	0	2	23	5	4	0	0	15	5	3	0	0	0	0	0	0	0	0	0	0	0	0	0	0	0
KETO.Stool.31KE.0U2	ST.31KE.0U2	0	0	0	8	0	1	0	2	0	0	0	22	10	59	0	0	58	13	0	5	257	0	12	1	59	2	4	47	0	0	3	0	3	0	2	0	0	1	0	2	0	0	0	1	1	0	0	0
KETO.Stool.31KE.2U2	ST.31KE.2U2	0	0	0	0	0	0	0	0	0	0	0	1	0	10	3	0	46	0	1	11	407	0	11	0	42	0	3	66	0	1	11	0	6	0	10	0	0	0	0	0	0	0	0	0	1	0	0	0
KETO.Stool.32FG.0U2	ST.32FG.0U2	0	0	0	2	0	1	0	1	0	0	0	0	8	37	0	0	31	22	0	1	68	0	3	0	604	3	2	1	0	0	0	1	0	0	1	0	0	0	0	0	0	0	0	0	0	0	0	0
KETO.Stool.32FG.2U1	ST.32FG.2U1	0	0	0	0	0	0	0	1	0	0	0	8	5	16	0	0	54	7	0	0	27	0	7	0	636	1	5	1	0	0	0	0	0	0	0	0	0	0	0	0	0	0	0	0	0	0	0	0
KETO.Stool.34WF.2U1	ST.34WF.2U1	0	0	0	1	0	0	0	0	0	0	0	230	24	13	1	0	13	0	0	0	166	0	12	0	0	1	14	70	0	1	3	0	0	0	33	0	1	0	0	0	0	0	0	0	0	0	0	0
KETO.Stool.35AD.0U2	ST.35AD.0U2	0	0	0	1	0	0	0	0	0	0	0	0	3	12	9	0	88	11	0	0	277	0	13	0	207	2	1	35	0	0	7	5	12	0	0	0	0	0	0	0	0	0	0	0	0	0	0	0
KETO.Stool.35AD.2U2	ST.35AD.2U2	1	0	0	3	0	0	0	1	0	0	0	46	1	19	1	0	34	7	0	3	48	1	3	0	314	3	2	2	1	0	0	0	1	0	2	0	0	0	0	3	0	0	0	2	0	0	0	0
KETO.Stool.35AD.2U1	ST.35AD.2U1	0	0	0	1	0	0	0	0	0	0	0	210	0	0	1	0	52	2	0	0	20	0	13	0	921	0	2	6	0	1	0	0	1	0	1	0	0	1	0	0	0	0	0	0	0	0	0	0
KETO.Stool.36ER.0U2	ST.36ER.0U2	0	0	0	0	0	0	0	1	0	0	0	0	0	11	4	0	126	0	0	19	325	0	10	1	33	1	2	97	0	3	8	1	7	0	0	0	0	0	0	0	0	0	0	1	0	0	0	0
KETO.Stool.36ER.2U2	ST.36ER.2U2	1	0	0	1	0	0	0	1	0	0	0	23	1	21	1	0	20	4	0	7	308	0	17	0	31	1	5	49	0	2	0	0	2	0	1	0	0	0	0	2	0	0	0	0	0	0	0	0
KETO.Stool.36ER.0U1	ST.36ER.0U1	0	0	0	1	0	0	0	1	0	0	0	18	0	22	4	0	91	0	0	5	307	0	3	0	128	2	2	37	0	0	2	0	0	0	41	1	0	0	0	0	0	0	0	0	0	0	0	0
KETO.Stool.36ER.2U1	ST.36ER.2U1	0	0	0	0	0	0	0	0	0	0	0	62	0	8	1	0	201	2	0	2	91	0	9	0	342	9	4	64	0	0	13	3	0	0	13	0	0	0	0	0	1	0	0	1	0	0	0	0
KETO.Stool.37SD.0U2	ST.37SD.0U2	0	0	0	3	0	0	0	0	0	0	0	0	5	7	1	0	35	0	0	5	423	0	24	0	1	1	7	56	0	2	2	14	26	0	0	0	0	0	0	0	0	0	0	0	0	0	0	0
KETO.Stool.37SD.2U2	ST.37SD.2U2	0	0	0	1	0	0	0	0	0	0	0	4	0	15	4	0	26	0	0	24	253	0	32	0	1	36	6	19	1	0	17	11	5	0	0	0	0	0	0	49	0	0	0	0	0	0	0	0
KETO.Stool.37SD.0U1	ST.37SD.0U1	0	0	0	0	0	0	0	0	0	0	0	241	6	14	2	0	38	0	0	0	141	0	22	0	1	2	6	38	0	0	0	2	1	0	1	0	0	0	0	1	1	0	0	0	0	0	0	0
KETO.Stool.37SD.2U1	ST.37SD.2U1	0	0	0	0	0	0	0	0	0	0	0	238	7	2	0	0	25	0	0	0	99	0	2	0	1	1	0	4	0	0	0	0	2	0	0	0	0	0	0	0	0	0	0	0	0	0	0	0
KETO.Stool.38AR.0U2	ST.38AR.0U2	0	0	0	0	0	0	0	0	0	0	0	4	3	15	0	0	131	7	0	0	107	0	9	0	170	0	1	10	0	1	2	0	2	0	3	0	0	0	0	0	0	0	0	0	0	0	0	0
KETO.Stool.38AR.0U1	ST.38AR.0U1	1	0	0	0	0	0	0	0	0	0	0	170	0	4	1	0	75	0	0	0	19	0	4	0	865	0	0	2	0	0	0	0	1	0	0	0	0	0	0	1	0	0	0	0	0	0	0	0
KETO.Stool.38AR.2U1	ST.38AR.2U1	0	0	0	0	0	0	0	0	0	0	0	206	3	5	0	0	65	0	0	0	26	0	6	0	924	1	2	3	0	0	1	0	1	0	1	0	0	0	0	0	0	0	0	0	0	0	0	0
KETO.Stool.39DA.0U2	ST.39DA.0U2	15	0	0	1	0	0	0	0	0	0	0	37	10	22	10	0	98	3	0	4	63	0	14	0	321	6	4	26	0	0	0	2	7	0	8	0	0	0	0	0	0	0	0	0	0	0	0	0
KETO.Stool.39DA.2U2	ST.39DA.2U2	1	0	1	3	0	0	0	0	0	0	0	164	0	10	0	1	43	2	0	0	149	0	2	0	2	2	0	6	232	0	1	1	2	0	0	0	0	0	0	0	0	0	0	0	1	0	0	0
KETO.Stool.39DA.0U1	ST.39DA.0U1	11	0	0	1	0	0	0	1	0	0	0	235	2	4	1	0	117	5	0	0	15	0	8	0	417	2	1	5	0	0	0	0	1	0	0	0	0	0	0	0	0	0	0	0	0	0	0	0
KETO.Stool.39DA.2U1	ST.39DA.2U1	0	0	0	0	0	0	0	0	0	0	0	200	2	1	0	0	61	1	0	1	22	0	8	0	666	1	0	3	0	0	0	0	2	0	1	0	0	0	0	1	0	0	0	1	0	0	0	0
KETO.Stool.40WA.0U2	ST.40WA.0U2	0	0	0	1	0	0	0	0	0	0	0	3	2	47	0	0	65	4	0	1	476	0	2	0	1	0	2	16	0	0	24	5	2	0	23	0	0	0	0	0	0	0	0	0	0	0	0	0
KETO.Stool.40WA.2U2	ST.40WA.2U2	0	0	0	0	0	0	0	1	0	1	0	6	0	10	0	0	35	6	0	0	235	0	27	0	1	8	1	41	0	0	1	4	0	0	0	0	0	0	0	72	0	0	0	1	0	0	0	0
KETO.Stool.40WA.0U1	ST.40WA.0U1	0	0	0	0	0	0	0	0	0	0	0	141	3	4	1	0	89	3	0	0	224	0	6	0	0	14	3	41	0	0	14	1	2	0	8	0	0	0	0	0	0	0	0	0	0	0	0	0
KETO.Stool.41ML.0U2	ST.41ML.0U2	0	0	1	2	0	0	0	0	0	0	0	23	0	2	0	0	56	13	0	0	299	0	13	0	0	3	8	39	0	2	5	1	2	0	0	0	0	0	0	1	0	0	0	0	0	0	0	0
KETO.Stool.41ML.2U2	ST.41ML.2U2	0	0	0	0	0	0	0	0	0	0	0	33	0	1	0	0	68	9	0	1	490	0	20	0	0	1	10	18	0	0	0	5	1	0	0	0	0	0	0	0	0	0	0	0	0	0	0	0
KETO.Stool.41ML.2U1	ST.41ML.2U1	0	0	0	0	0	0	0	0	0	0	0	141	0	5	0	0	127	11	0	0	278	0	16	0	0	4	2	16	0	0	0	0	0	0	0	0	0	0	0	0	0	0	0	0	0	0	0	0
KETO.Stool.45GL.0U2	ST.45GL.0U2	7	0	0	2	0	0	0	3	0	0	0	4	6	19	6	0	61	0	0	0	131	0	6	1	1	0	46	7	0	4	10	3	2	0	0	0	0	0	0	6	0	0	0	0	0	0	0	0
KETO.Stool.45GL.2U2	ST.45GL.2U2	4	0	0	0	0	0	0	1	0	0	0	2	3	24	2	0	81	0	1	0	318	0	7	0	4	0	39	1	0	2	6	1	0	0	0	0	0	0	1	6	0	0	0	0	0	0	0	0
KETO.Stool.47OT.0U2	ST.47OT.0U2	0	0	0	3	0	0	0	0	0	0	0	24	0	14	1	0	107	1	0	0	365	0	21	0	0	1	5	4	0	10	4	0	1	0	3	1	0	0	0	1	0	0	0	2	0	0	0	0
KETO.Stool.47OT.2U2	ST.47OT.2U2	1	0	0	0	0	0	0	1	0	0	0	16	0	47	0	0	93	0	0	0	466	0	46	0	1	8	3	11	1	0	18	0	0	0	7	0	0	0	0	2	0	0	0	1	0	0	0	1
KETO.Stool.47OT.0U1	ST.47OT.0U1	0	0	0	2	0	0	0	1	0	0	0	218	0	0	0	0	94	0	0	1	341	0	11	0	3	0	0	2	0	0	0	1	0	0	4	0	0	0	0	0	0	0	0	1	1	0	0	0
KETO.Stool.47OT.2U1	ST.47OT.2U1	0	0	0	0	0	0	0	0	0	0	0	126	0	1	0	0	118	0	0	0	352	0	13	0	3	3	0	1	0	0	3	0	0	0	3	0	0	0	0	0	0	0	0	0	1	0	0	0
KETO.Stool.49RJ.2U2	ST.49RJ.2U2	0	0	2	1	0	0	0	0	0	0	0	2	3	26	1	0	8	0	0	0	182	0	11	0	444	1	4	1	1	6	0	8	0	0	7	0	0	0	0	2	0	0	0	0	0	0	0	0
KETO.Stool.49RJ.0U1	ST.49RJ.0U1	0	0	0	1	0	0	0	0	0	0	0	27	1	10	0	0	44	4	0	0	91	0	14	0	569	6	3	4	4	0	3	4	3	0	1	0	0	0	0	0	0	0	0	0	0	0	0	0
KETO.Stool.50DM.0U2	ST.50DM.0U2	2	0	0	0	0	0	0	1	0	0	0	0	0	2	5	0	15	23	0	0	332	0	22	0	1	0	43	15	0	75	12	0	5	0	0	0	0	0	0	1	0	0	0	0	0	0	0	0
KETO.Stool.50DM.2U2	ST.50DM.2U2	0	0	0	1	0	0	0	0	0	0	0	0	0	6	5	0	30	31	0	1	309	0	18	0	1	1	29	14	0	2	105	0	3	0	0	1	0	0	0	0	0	0	0	0	0	0	0	0
KETO.Stool.50DM.0U1	ST.50DM.0U1	0	0	0	0	0	0	0	2	0	0	0	38	0	0	2	0	46	18	0	0	444	0	22	0	0	0	37	9	0	3	42	0	5	0	0	0	0	0	0	32	0	0	0	1	1	0	0	0
KETO.Stool.53BD.0U2	ST.53BD.0U2	88	0	0	2	0	0	0	0	0	0	0	1	0	5	1	0	32	2	0	0	166	0	42	0	42	1	5	24	0	5	2	2	4	7	0	0	0	0	0	0	0	0	0	0	0	0	0	0
KETO.Stool.53BD.2U2	ST.53BD.2U2	83	0	0	6	0	1	0	0	0	0	0	5	0	19	0	0	37	0	0	0	143	0	60	0	55	1	5	27	0	0	3	4	3	21	0	0	0	0	0	1	0	0	0	0	0	0	0	0
KETO.Stool.53BD.0U1	ST.53BD.0U1	1	0	0	0	0	0	0	0	0	0	0	252	0	1	2	0	16	0	0	0	76	0	10	0	158	3	0	7	0	0	0	0	1	9	0	0	0	0	0	0	0	0	0	1	0	0	0	0
KETO.Stool.53BD.2U1	ST.53BD.2U1	16	0	0	0	0	0	0	0	0	0	0	83	0	5	1	0	66	0	0	0	74	0	17	1	229	5	2	4	0	0	1	0	1	12	0	0	0	0	0	0	0	0	0	0	0	0	0	0
KETO.Stool.54SL.2U2	ST.54SL.2U2	4	0	0	0	0	0	0	0	1	0	0	3	1	3	2	0	123	0	0	0	445	0	1	0	3	0	2	34	0	0	0	0	7	0	0	0	0	0	0	0	0	0	0	0	0	0	0	0
KETO.Stool.57MT.0U2	ST.57MT.0U2	3	0	0	4	0	0	0	4	0	0	0	3	0	7	5	0	11	1	0	0	74	0	12	0	619	0	13	4	0	17	0	0	3	0	0	1	0	0	0	0	0	0	0	2	2	0	0	0
KETO.Stool.57MT.2U2	ST.57MT.2U2	0	0	0	7	0	0	0	4	0	0	0	3	2	51	14	1	62	0	0	1	40	0	8	0	570	2	1	1	0	0	1	0	2	0	0	0	0	0	0	1	0	0	0	0	0	0	0	0
KETO.Stool.57MT.2U1	ST.57MT.2U1	0	0	0	0	0	0	0	1	0	0	0	33	0	14	5	0	103	0	0	0	4	0	4	0	452	3	4	1	0	0	1	0	2	0	0	0	0	1	0	0	0	0	0	0	0	0	0	0
KETO.Stool.66DG.0U2	ST.66DG.0U2	4	0	0	4	0	1	0	1	0	0	0	26	0	0	2	2	164	2	0	2	220	0	10	0	1	0	3	10	0	4	0	0	2	0	0	1	0	1	0	13	0	0	0	1	0	1	0	0
KETO.Stool.66DG.0U1	ST.66DG.0U1	41	0	0	0	0	1	0	0	0	0	1	105	1	0	2	0	186	0	0	2	165	0	25	0	1	1	7	31	0	2	0	0	3	0	0	0	0	0	0	2	0	0	0	0	0	0	0	0
KETO.Stool.69HL.0U2	ST.69HL.0U2	0	0	0	6	0	0	0	0	0	0	0	1	0	5	2	0	64	1	0	14	227	0	74	0	0	1	12	30	92	0	3	17	9	0	2	0	0	0	0	0	0	0	0	0	0	0	0	0
KETO.Stool.69HL.2U2	ST.69HL.2U2	0	0	0	3	0	0	0	4	0	0	0	2	1	17	0	0	118	1	0	2	160	0	39	0	3	2	3	12	32	0	7	8	1	0	3	0	0	0	0	0	0	0	0	0	0	1	0	0
KETO.Stool.69HL.2U1	ST.69HL.2U1	0	0	0	3	0	0	0	0	0	0	0	226	2	8	2	0	93	0	0	0	48	0	10	0	0	0	0	6	6	0	3	1	0	0	1	0	0	0	0	0	0	0	0	0	0	0	0	0
KETO.Stool.70PL.0U1	ST.70PL.0U1	0	0	0	1	0	0	0	0	0	0	0	2	0	0	0	0	2	0	0	1	373	0	39	0	1	0	0	18	0	0	1	0	0	0	195	0	0	0	0	0	0	0	0	0	0	0	0	0
KETO.Stool.74SA.0U2	ST.74SA.0U2	97	0	0	6	0	2	0	0	0	0	0	45	0	0	5	0	68	1	0	0	182	0	69	1	1	0	8	113	0	1	0	0	3	0	0	0	0	0	0	0	0	0	0	1	0	0	0	0
KETO.Stool.74SA.2U2	ST.74SA.2U2	51	0	0	4	1	1	0	2	0	0	0	24	0	3	6	3	65	0	0	1	99	0	22	2	9	0	3	51	1	0	2	0	4	1	0	0	0	1	0	4	0	0	0	2	0	0	0	0
# CARBFUNC cohort
SampleID.run	SampleID	Subject	Run	Sample_Plate	Sample_Well	I7_Index_ID	I5_Index_ID	D_0__Archaea.D_1__Euryarchaeota.D_2__Methanobacteria.D_3__Methanobacteriales.D_4__Methanobacteriaceae.D_5__Methanobrevibacter	D_0__Archaea.D_1__Euryarchaeota.D_2__Methanobacteria.D_3__Methanobacteriales.D_4__Methanobacteriaceae.D_5__Methanosphaera	D_0__Bacteria.D_1__Actinobacteria.D_2__Actinobacteria.D_3__Actinomycetales.D_4__Actinomycetaceae.D_5__Actinomyces	D_0__Bacteria.D_1__Actinobacteria.D_2__Actinobacteria.D_3__Bifidobacteriales.D_4__Bifidobacteriaceae.D_5__Alloscardovia	D_0__Bacteria.D_1__Actinobacteria.D_2__Actinobacteria.D_3__Bifidobacteriales.D_4__Bifidobacteriaceae.D_5__Bifidobacterium	D_0__Bacteria.D_1__Actinobacteria.D_2__Actinobacteria.D_3__Micrococcales.D_4__Micrococcaceae.D_5__Rothia	D_0__Bacteria.D_1__Actinobacteria.D_2__Actinobacteria.D_3__Propionibacteriales.D_4__Propionibacteriaceae.D_5__Propionibacterium	D_0__Bacteria.D_1__Actinobacteria.D_2__Coriobacteriia.D_3__Coriobacteriales.D_4__Atopobiaceae.D_5__Coriobacteriaceae.UCG.003	D_0__Bacteria.D_1__Actinobacteria.D_2__Coriobacteriia.D_3__Coriobacteriales.D_4__Atopobiaceae.D_5__Libanicoccus	D_0__Bacteria.D_1__Actinobacteria.D_2__Coriobacteriia.D_3__Coriobacteriales.D_4__Atopobiaceae.D_5__Olsenella	D_0__Bacteria.D_1__Actinobacteria.D_2__Coriobacteriia.D_3__Coriobacteriales.D_4__Atopobiaceae.D_5__uncultured	D_0__Bacteria.D_1__Actinobacteria.D_2__Coriobacteriia.D_3__Coriobacteriales.D_4__Coriobacteriaceae.D_5__Collinsella	D_0__Bacteria.D_1__Actinobacteria.D_2__Coriobacteriia.D_3__Coriobacteriales.D_4__Coriobacteriaceae.D_5__Enorma	D_0__Bacteria.D_1__Actinobacteria.D_2__Coriobacteriia.D_3__Coriobacteriales.D_4__Coriobacteriales.Incertae.Sedis.D_5__Raoultibacter	D_0__Bacteria.D_1__Actinobacteria.D_2__Coriobacteriia.D_3__Coriobacteriales.D_4__Coriobacteriales.Incertae.Sedis.D_5__uncultured	D_0__Bacteria.D_1__Actinobacteria.D_2__Coriobacteriia.D_3__Coriobacteriales.D_4__Eggerthellaceae.D_5__Adlercreutzia	D_0__Bacteria.D_1__Actinobacteria.D_2__Coriobacteriia.D_3__Coriobacteriales.D_4__Eggerthellaceae.D_5__CHKCI002	D_0__Bacteria.D_1__Actinobacteria.D_2__Coriobacteriia.D_3__Coriobacteriales.D_4__Eggerthellaceae.D_5__Eggerthella	D_0__Bacteria.D_1__Actinobacteria.D_2__Coriobacteriia.D_3__Coriobacteriales.D_4__Eggerthellaceae.D_5__Enterorhabdus	D_0__Bacteria.D_1__Actinobacteria.D_2__Coriobacteriia.D_3__Coriobacteriales.D_4__Eggerthellaceae.D_5__Gordonibacter	D_0__Bacteria.D_1__Actinobacteria.D_2__Coriobacteriia.D_3__Coriobacteriales.D_4__Eggerthellaceae.D_5__Paraeggerthella	D_0__Bacteria.D_1__Actinobacteria.D_2__Coriobacteriia.D_3__Coriobacteriales.D_4__Eggerthellaceae.D_5__Senegalimassilia	D_0__Bacteria.D_1__Actinobacteria.D_2__Coriobacteriia.D_3__Coriobacteriales.D_4__Eggerthellaceae.D_5__Slackia	D_0__Bacteria.D_1__Actinobacteria.D_2__Coriobacteriia.D_3__Coriobacteriales.D_4__Eggerthellaceae.D_5__uncultured	D_0__Bacteria.D_1__Actinobacteria.D_2__Coriobacteriia.D_3__Coriobacteriales.D_4__Eggerthellaceae.__	D_0__Bacteria.D_1__Actinobacteria.D_2__Coriobacteriia.D_3__Coriobacteriales.D_4__uncultured.D_5__uncultured.bacterium	D_0__Bacteria.D_1__Actinobacteria.D_2__Coriobacteriia.D_3__Coriobacteriales.__.__	D_0__Bacteria.D_1__Bacteroidetes.D_2__Bacteroidia.D_3__Bacteroidales.D_4__Bacteroidaceae.D_5__Bacteroides	D_0__Bacteria.D_1__Bacteroidetes.D_2__Bacteroidia.D_3__Bacteroidales.D_4__Barnesiellaceae.D_5__Barnesiella	D_0__Bacteria.D_1__Bacteroidetes.D_2__Bacteroidia.D_3__Bacteroidales.D_4__Barnesiellaceae.D_5__Coprobacter	D_0__Bacteria.D_1__Bacteroidetes.D_2__Bacteroidia.D_3__Bacteroidales.D_4__Barnesiellaceae.D_5__uncultured	D_0__Bacteria.D_1__Bacteroidetes.D_2__Bacteroidia.D_3__Bacteroidales.D_4__Marinifilaceae.D_5__Butyricimonas	D_0__Bacteria.D_1__Bacteroidetes.D_2__Bacteroidia.D_3__Bacteroidales.D_4__Marinifilaceae.D_5__Odoribacter	D_0__Bacteria.D_1__Bacteroidetes.D_2__Bacteroidia.D_3__Bacteroidales.D_4__Marinifilaceae.D_5__Sanguibacteroides	D_0__Bacteria.D_1__Bacteroidetes.D_2__Bacteroidia.D_3__Bacteroidales.D_4__Muribaculaceae.D_5__CAG.873	D_0__Bacteria.D_1__Bacteroidetes.D_2__Bacteroidia.D_3__Bacteroidales.D_4__Muribaculaceae.D_5__gut.metagenome	D_0__Bacteria.D_1__Bacteroidetes.D_2__Bacteroidia.D_3__Bacteroidales.D_4__Muribaculaceae.D_5__metagenome	D_0__Bacteria.D_1__Bacteroidetes.D_2__Bacteroidia.D_3__Bacteroidales.D_4__Muribaculaceae.D_5__uncultured.Porphyromonadaceae.bacterium	D_0__Bacteria.D_1__Bacteroidetes.D_2__Bacteroidia.D_3__Bacteroidales.D_4__Muribaculaceae.D_5__uncultured.bacterium	D_0__Bacteria.D_1__Bacteroidetes.D_2__Bacteroidia.D_3__Bacteroidales.D_4__Muribaculaceae.D_5__uncultured.organism	D_0__Bacteria.D_1__Bacteroidetes.D_2__Bacteroidia.D_3__Bacteroidales.D_4__Muribaculaceae.__	D_0__Bacteria.D_1__Bacteroidetes.D_2__Bacteroidia.D_3__Bacteroidales.D_4__Prevotellaceae.D_5__Alloprevotella
Sub-148-0W-R2	Sub-148-0W	148	R2	D	10	ZB710	ZA504	19	0	0	0	149	0	0	0	0	0	0	90	0	0	0	8	0	0	1	0	0	0	0	6	0	2	0	28	2	0	0	0	0	0	0	0	0	0	0	0	0	0
Sub-147-0W-R1	Sub-147-0W	147	R1	E	5	ZB705	ZA505	14	13	0	0	0	0	0	0	0	0	0	0	0	0	0	0	0	2	0	0	0	0	0	0	0	0	0	217	0	0	0	0	6	0	0	0	0	0	0	0	0	29
Sub-147-0W-R2	Sub-147-0W	147	R2	A	5	ZB705	ZB501	11	7	0	0	0	0	0	0	0	0	0	0	0	0	0	0	0	2	0	0	0	0	0	0	0	0	0	204	0	0	0	0	3	0	0	0	0	0	0	0	0	21
Sub-147-12W-R1	Sub-147-12W	147	R1	E	4	ZB704	ZA505	17	15	0	0	0	0	0	0	0	0	0	0	0	0	0	0	0	13	0	0	0	0	0	0	0	0	0	232	0	0	0	3	7	0	0	0	0	0	0	0	0	79
Sub-147-12W-R2	Sub-147-12W	147	R2	A	4	ZB704	ZB501	9	10	0	0	0	0	0	0	0	0	0	0	0	3	0	0	0	21	0	0	0	0	0	0	0	0	0	246	0	0	0	0	4	0	0	0	0	0	0	0	0	76
Sub-147-24W-R1	Sub-147-24W	147	R1	E	3	ZB703	ZA505	19	30	0	0	0	0	0	0	0	0	0	0	0	0	0	0	0	5	0	0	0	0	0	0	0	0	0	172	0	0	0	0	6	0	0	0	0	0	0	0	0	131
Sub-147-24W-R2	Sub-147-24W	147	R2	A	3	ZB703	ZB501	15	13	0	0	0	0	0	0	0	0	0	0	0	1	0	0	0	6	0	0	0	0	0	0	0	0	0	173	0	0	0	0	5	0	0	0	0	0	0	0	0	107
Sub-146-0W-R1	Sub-146-0W	146	R1	E	10	ZB710	ZA505	0	0	0	0	11	0	0	0	0	0	0	28	0	0	1	0	0	0	0	0	0	0	0	0	0	0	0	93	0	0	0	0	0	0	0	0	0	0	0	0	0	0
Sub-146-0W-R2	Sub-146-0W	146	R2	A	10	ZB710	ZB501	0	0	0	0	9	0	0	0	0	0	0	20	0	0	0	2	0	0	0	0	0	0	0	0	0	0	0	85	2	0	0	0	0	0	0	0	0	0	0	0	0	0
Sub-146-12W-2-R1	Sub-146-12W	146	R1	H	7	ZA707	ZB508	0	0	0	0	6	0	0	0	0	0	0	27	0	0	7	1	0	2	0	0	0	0	0	0	0	0	0	3	0	0	0	0	0	0	0	0	0	0	0	0	0	0
Sub-146-12W-R1	Sub-146-12W	146	R1	E	9	ZB709	ZA505	0	0	0	0	7	0	0	0	0	0	0	20	0	0	7	1	0	2	0	0	0	0	0	0	0	0	0	5	0	0	0	0	0	0	0	0	0	0	0	0	0	0
Sub-146-12W-R2	Sub-146-12W	146	R2	A	9	ZB709	ZB501	0	0	0	0	6	0	0	0	0	0	0	1	0	0	1	1	0	1	0	0	0	0	0	0	0	0	0	6	0	0	0	0	0	0	0	0	0	0	0	0	0	0
Sub-146-24W-R1	Sub-146-24W	146	R1	E	8	ZB708	ZA505	0	0	1	0	2	0	1	0	0	0	0	18	0	0	18	3	0	5	0	3	0	0	0	0	0	3	0	19	1	0	0	0	0	0	0	0	0	0	0	0	0	0
Sub-146-24W-R2	Sub-146-24W	146	R2	A	8	ZB708	ZB501	0	0	2	0	6	0	1	0	0	0	0	16	0	0	12	7	0	6	0	0	0	0	0	0	0	1	0	9	1	0	0	0	0	0	0	0	0	0	0	0	0	0
Sub-145-0W-R-R2	Sub-145-0W	145	R2	G	10	ZA710	ZB507	4	0	0	0	13	0	0	0	0	0	0	28	0	0	0	0	0	0	0	0	0	3	1	3	0	0	0	23	0	0	0	0	0	0	0	0	0	0	0	0	0	4
Sub-145-0W-R2	Sub-145-0W	145	R2	B	3	ZB703	ZB502	10	0	4	0	7	0	0	0	0	0	0	31	0	0	0	0	0	0	0	0	0	4	0	4	0	0	0	36	0	0	0	3	1	0	0	0	0	0	0	0	3	8
Sub-145-0W-R2	Sub-145-0W	145	R2	A	11	ZB711	ZB501	33	10	2	0	8	0	0	0	0	2	0	14	0	0	3	2	0	0	0	0	0	3	0	12	6	0	2	44	1	0	0	0	1	0	0	0	0	0	0	0	9	2
Sub-144-0W-R2	Sub-144-0W	144	R2	D	12	ZB712	ZA504	0	0	0	0	265	0	0	0	0	0	0	55	0	0	1	0	0	0	0	0	0	2	4	0	0	0	0	58	0	0	0	0	0	0	0	0	0	0	0	0	0	0
Sub-144-12W-R2	Sub-144-12W	144	R2	D	11	ZB711	ZA504	0	0	0	0	14	0	0	0	0	0	0	9	0	0	0	0	0	0	0	2	0	0	0	0	0	0	0	134	4	0	0	0	1	0	0	0	0	0	0	0	0	0
Sub-143-0W-R1	Sub-143-0W	143	R1	F	8	ZB708	ZA506	0	0	0	0	31	0	0	0	0	0	0	32	0	0	0	2	0	0	0	0	0	2	0	5	0	0	0	88	2	0	0	0	0	0	0	0	0	0	0	0	0	0
Sub-143-0W-R2	Sub-143-0W	143	R2	B	8	ZB708	ZB502	0	0	0	0	33	0	0	0	0	0	0	59	0	0	0	3	0	0	0	0	0	1	1	4	0	0	0	85	2	0	0	0	0	0	0	0	0	0	0	0	0	0
Sub-142-0W-R2	Sub-142-0W	142	R2	B	8	ZA708	ZB502	7	0	0	0	170	0	0	0	0	0	0	91	0	0	0	11	0	0	0	0	0	0	0	19	0	1	0	8	0	0	0	0	0	0	0	0	0	0	0	0	0	0
Sub-141-0W-R2	Sub-141-0W	141	R2	B	9	ZA709	ZB502	15	0	0	0	233	0	0	25	0	0	0	72	0	0	0	5	0	3	0	0	2	0	0	0	0	1	0	30	0	0	0	0	0	0	0	0	0	0	0	0	0	0
Sub-140-0W-R2	Sub-140-0W	140	R2	B	10	ZA710	ZB502	40	15	0	0	90	0	0	0	0	0	0	71	0	0	4	5	0	0	0	0	0	0	20	0	0	2	0	28	7	0	0	0	2	0	0	0	0	0	0	0	0	0
Sub-139-0W-R2	Sub-139-0W	139	R2	B	11	ZA711	ZB502	0	0	3	0	0	0	0	0	0	0	0	73	0	0	1	3	0	4	0	5	0	0	0	0	0	1	0	33	11	0	0	0	0	0	0	0	0	0	0	0	0	0
Sub-138-0W-R2	Sub-138-0W	138	R2	C	1	ZB701	ZB503	19	0	0	0	97	0	0	0	0	0	0	24	0	0	0	0	0	0	0	0	0	2	0	1	0	0	0	63	5	0	0	0	1	0	0	0	0	0	1	0	0	0
Sub-137-0W-R2	Sub-137-0W	137	R2	E	2	ZB702	ZA505	0	0	0	0	8	0	0	0	0	0	0	0	0	0	0	3	0	2	0	0	0	0	0	0	0	0	0	71	1	0	0	0	0	0	0	0	0	0	0	0	0	0
Sub-137-12W-R2	Sub-137-12W	137	R2	E	1	ZB701	ZA505	0	0	0	0	0	0	0	0	0	0	0	0	0	0	2	9	0	4	0	0	0	0	0	0	0	0	0	4	0	0	0	0	0	0	0	0	0	0	0	0	0	0
Sub-136-0W-R2	Sub-136-0W	136	R2	E	4	ZB704	ZA505	0	0	0	0	28	0	0	0	0	0	0	0	0	0	1	0	0	0	0	0	0	0	0	0	0	0	0	54	6	0	0	0	4	0	0	0	0	0	0	0	0	0
Sub-136-12W-2-R2	Sub-136-12W	136	R2	H	5	ZA705	ZB508	0	0	0	0	16	0	0	0	0	0	0	0	0	0	38	15	0	8	1	3	0	0	0	0	0	0	0	48	3	0	0	0	0	0	0	0	0	0	0	0	0	0
Sub-136-12W-R2	Sub-136-12W	136	R2	E	3	ZB703	ZA505	0	0	0	0	18	0	0	0	0	0	0	1	0	0	10	12	0	5	0	2	0	0	0	0	0	0	0	42	2	0	0	0	0	0	0	0	0	0	0	0	0	0
Sub-135-0W-R2	Sub-135-0W	135	R2	B	12	ZA712	ZB502	51	0	0	0	79	0	0	0	0	7	0	20	0	0	1	5	0	0	0	0	0	0	0	0	0	2	0	137	18	9	0	0	3	0	0	0	0	0	0	0	0	0
Sub-134-0W-R1	Sub-134-0W	134	R1	G	6	ZB706	ZA507	18	0	0	0	51	0	0	0	0	0	0	49	0	0	0	1	0	0	0	0	0	4	2	14	0	2	0	54	0	0	0	0	0	0	0	0	0	0	0	0	0	0
Sub-134-0W-R2	Sub-134-0W	134	R2	C	6	ZB706	ZB503	10	0	0	0	83	0	0	0	0	0	0	52	0	0	0	4	0	0	0	0	0	5	3	17	0	4	1	52	0	0	0	0	0	0	0	0	0	0	0	0	0	0
Sub-133-0W-R2	Sub-133-0W	133	R2	E	6	ZB706	ZA505	32	0	0	0	3	0	0	0	0	0	0	0	0	0	0	0	0	17	1	0	0	0	0	0	0	0	0	135	5	0	0	0	1	0	0	0	0	0	0	0	0	0
Sub-132-0W-R2	Sub-132-0W	132	R2	C	2	ZA702	ZB503	0	0	2	0	135	0	0	0	13	0	0	55	0	0	0	2	0	0	7	0	0	0	12	4	0	0	0	23	5	0	0	0	0	0	0	0	0	0	0	0	0	0
Sub-131-0W-R1	Sub-131-0W	131	R1	G	11	ZB711	ZA507	0	0	6	0	1	0	0	0	0	0	0	29	0	0	0	3	0	0	0	0	0	0	0	2	0	0	0	10	0	0	0	0	0	0	0	0	0	0	0	0	0	0
Sub-131-0W-R2	Sub-131-0W	131	R2	C	11	ZB711	ZB503	0	0	4	0	1	0	0	0	0	0	0	36	0	0	0	3	0	0	0	1	0	0	0	2	0	0	0	9	0	0	0	0	0	0	0	0	0	0	0	0	0	0
Sub-130-0W-R1	Sub-130-0W	130	R1	F	5	ZA705	ZB506	0	0	0	0	18	0	0	0	0	0	0	18	0	0	0	0	0	0	0	0	0	1	0	1	0	0	0	235	14	0	0	0	2	0	0	0	0	0	0	0	0	0
Sub-129-0W-R2	Sub-129-0W	129	R2	C	3	ZA703	ZB503	0	0	0	0	19	0	0	0	0	0	0	10	0	0	0	0	0	0	0	0	0	3	1	1	0	0	0	230	0	3	0	3	2	0	0	0	0	0	0	0	22	0
Sub-128-0W-R2	Sub-128-0W	128	R2	E	8	ZB708	ZA505	0	0	0	0	101	0	0	0	0	0	0	188	0	0	0	0	0	5	12	0	0	28	0	0	0	0	2	42	3	0	0	0	2	0	0	0	0	0	0	0	0	0
Sub-128-12W-R2	Sub-128-12W	128	R2	E	7	ZB707	ZA505	0	0	0	0	82	0	0	0	0	0	0	98	0	0	0	0	0	3	0	0	0	6	0	0	0	0	0	90	5	0	0	1	0	0	0	0	0	0	0	0	0	0
Sub-127-0W-R2	Sub-127-0W	127	R2	C	5	ZA705	ZB503	0	0	0	0	98	0	0	0	0	0	0	107	0	0	1	4	0	0	0	0	0	5	0	6	0	2	0	48	1	1	0	0	3	0	0	0	0	0	19	0	0	0
Sub-126-0W-R2	Sub-126-0W	126	R2	A	9	ZB709	ZA501	0	0	0	0	150	0	0	0	0	0	0	0	0	0	12	17	0	1	0	0	0	0	0	0	0	0	0	25	0	0	0	0	0	0	0	0	0	0	0	0	0	0
Sub-125-0W-R2	Sub-125-0W	125	R2	C	6	ZA706	ZB503	102	0	0	0	57	0	0	0	0	3	0	30	0	0	0	0	0	0	0	0	0	0	0	0	0	2	0	5	4	0	0	2	1	0	0	0	0	0	0	3	0	0
Sub-124-0W-R2	Sub-124-0W	124	R2	C	7	ZA707	ZB503	0	0	0	0	25	0	0	0	0	0	0	158	0	0	0	5	0	6	0	0	0	0	0	0	0	2	0	29	0	0	0	2	2	0	0	0	6	0	0	0	0	0
Sub-123-0W-R2	Sub-123-0W	123	R2	C	8	ZA708	ZB503	14	4	0	0	71	0	0	0	0	2	0	34	0	0	0	0	0	0	0	0	0	2	3	5	0	2	0	3	0	0	0	0	0	0	16	0	0	0	0	5	0	0
Sub-121-0W-R1	Sub-121-0W	121	R1	H	4	ZB704	ZA508	0	0	0	0	28	0	0	0	0	0	0	0	0	0	0	9	0	2	0	0	0	0	0	0	0	0	0	100	0	0	0	0	0	0	0	0	0	0	0	0	0	0
Sub-121-0W-R2	Sub-121-0W	121	R2	H	4	ZB704	ZB508	0	0	0	0	25	0	0	0	0	0	0	0	0	0	0	5	0	1	0	0	0	0	0	0	0	0	0	130	0	0	0	0	0	0	0	0	0	0	0	0	0	0
Sub-120-0W-R2	Sub-120-0W	120	R2	E	10	ZB710	ZA505	0	0	0	0	144	0	0	0	0	0	0	58	0	0	0	0	0	1	0	0	0	13	3	4	0	0	0	75	0	0	0	0	0	0	0	0	0	0	0	0	0	0
Sub-120-12W-R2	Sub-120-12W	120	R2	E	9	ZB709	ZA505	0	0	0	0	143	0	0	0	0	0	0	32	0	0	0	3	0	0	0	0	0	12	7	5	0	3	0	51	3	0	0	0	0	0	0	0	0	0	0	0	0	0
Sub-119-0W-R2	Sub-119-0W	119	R2	C	9	ZA709	ZB503	0	0	0	0	300	0	0	0	0	0	0	67	0	0	0	4	0	1	0	0	0	0	0	0	0	0	0	131	0	0	0	0	0	0	0	0	0	0	0	0	0	0
Sub-118-0W-R2	Sub-118-0W	118	R2	C	10	ZA710	ZB503	0	0	0	0	194	0	0	0	0	0	0	81	0	0	0	3	0	1	0	1	0	0	0	0	0	0	0	31	0	0	0	0	0	0	0	0	0	0	0	0	0	0
Sub-117-0W-R1	Sub-117-0W	117	R1	A	1	ZA701	ZB501	47	0	0	0	62	0	0	53	5	1	3	26	0	0	0	0	0	0	8	0	0	3	0	5	0	0	0	12	0	0	0	0	0	0	0	0	0	0	0	0	0	0
Sub-117-0W-R2	Sub-117-0W	117	R2	D	1	ZB701	ZB504	78	0	0	0	133	0	0	123	11	4	5	49	0	0	0	0	0	0	15	0	0	0	1	10	0	0	0	13	0	0	0	0	0	0	0	0	0	0	0	0	0	0
Sub-116-0W-R1	Sub-116-0W	116	R1	A	6	ZA706	ZB501	35	0	0	0	95	0	0	0	0	4	0	92	0	0	0	0	0	0	5	0	0	9	6	4	0	0	0	74	2	0	0	0	0	0	0	0	0	4	0	0	0	0
Sub-116-0W-R2	Sub-116-0W	116	R2	D	6	ZB706	ZB504	42	0	0	0	124	0	0	0	0	2	0	85	0	0	0	0	0	2	3	0	0	9	2	11	0	0	1	86	1	0	2	0	3	0	0	0	0	3	0	0	1	0
Sub-116-12W-2-R1	Sub-116-12W	116	R1	H	3	ZA703	ZB508	41	0	0	0	20	0	0	0	0	0	0	30	0	0	1	0	0	0	5	0	0	12	7	22	0	0	0	11	10	0	4	0	4	0	0	0	0	1	0	0	1	0
Sub-116-12W-R1	Sub-116-12W	116	R1	A	5	ZA705	ZB501	17	0	0	0	9	0	0	0	0	0	0	21	0	0	0	0	0	0	4	0	0	10	6	8	0	0	0	7	6	0	0	0	0	0	0	0	0	1	0	0	0	0
Sub-116-12W-R2	Sub-116-12W	116	R2	D	5	ZB705	ZB504	16	0	0	0	23	0	0	0	0	0	0	25	0	0	1	0	0	0	3	0	0	8	4	7	0	0	0	7	2	0	1	0	2	0	0	0	0	1	0	0	0	0
Sub-116-24W-R1	Sub-116-24W	116	R1	A	4	ZA704	ZB501	15	0	0	0	27	0	0	0	0	4	0	16	0	0	1	0	0	0	3	0	0	3	2	5	0	0	0	14	5	0	1	0	2	0	0	0	0	4	0	0	8	0
Sub-116-24W-R2	Sub-116-24W	116	R2	D	4	ZB704	ZB504	25	0	0	0	37	0	0	0	0	3	0	20	0	0	0	0	0	0	3	0	0	4	6	17	0	0	0	21	6	0	0	0	5	0	0	0	0	3	0	0	8	0
Sub-115-0W-R1	Sub-115-0W	115	R1	A	11	ZA711	ZB501	0	0	2	0	40	0	0	0	0	0	0	48	0	0	0	2	0	0	0	0	0	0	16	0	0	0	0	112	10	0	0	0	1	0	0	0	0	0	0	0	0	0
Sub-115-0W-R2	Sub-115-0W	115	R2	D	11	ZB711	ZB504	0	0	0	0	73	0	0	0	0	0	0	78	0	0	3	10	0	0	1	0	0	0	14	0	0	0	0	108	12	0	0	0	4	0	0	0	0	0	0	0	0	0
Sub-114-0W-R1	Sub-114-0W	114	R1	B	4	ZA704	ZB502	0	0	0	0	9	0	0	0	0	0	0	60	0	0	0	5	0	0	0	0	0	0	0	0	0	0	0	26	1	0	0	0	0	0	0	0	0	0	0	0	0	0
Sub-114-0W-R2	Sub-114-0W	114	R2	E	4	ZB704	ZB505	0	0	0	0	30	0	0	0	0	0	0	70	0	0	2	0	0	0	0	0	0	0	0	0	0	0	2	26	2	0	0	0	0	0	0	0	0	0	0	0	0	0
Sub-114-12W-R1	Sub-114-12W	114	R1	B	3	ZA703	ZB502	0	0	0	0	0	0	0	0	0	0	0	93	0	0	29	10	0	2	0	0	0	0	0	0	0	1	0	20	6	0	0	1	0	0	0	0	0	0	0	0	0	0
Sub-114-12W-R2	Sub-114-12W	114	R2	E	3	ZB703	ZB505	0	0	2	0	0	0	0	0	0	0	0	105	0	0	46	9	0	6	0	0	0	0	0	0	0	4	4	26	11	0	0	0	0	0	0	0	0	0	0	0	0	0
Sub-114-24W-R1	Sub-114-24W	114	R1	B	2	ZA702	ZB502	0	0	0	0	0	0	0	0	0	0	0	66	0	0	6	6	0	3	0	8	0	0	0	0	0	1	0	230	5	0	0	1	2	0	0	0	0	0	0	0	8	0
Sub-114-24W-R2	Sub-114-24W	114	R2	E	2	ZB702	ZB505	0	0	0	0	0	0	0	0	0	0	0	81	0	0	8	6	0	2	0	6	0	0	0	0	0	0	2	235	3	0	0	2	0	0	0	0	0	0	0	0	12	0
Sub-113-0W-R1	Sub-113-0W	113	R1	G	8	ZA708	ZB507	0	0	0	0	4	0	0	0	0	0	0	22	0	0	1	3	0	0	0	0	0	0	3	0	3	0	0	46	0	0	0	0	0	0	0	0	0	0	0	0	0	0
Sub-113-12W-R1	Sub-113-12W	113	R1	G	7	ZA707	ZB507	0	0	0	0	4	0	0	0	0	0	0	13	0	0	1	0	0	0	0	0	0	0	0	0	3	0	0	62	3	0	0	0	2	0	0	0	0	0	0	0	0	0
Sub-113-24W-R1	Sub-113-24W	113	R1	G	6	ZA706	ZB507	0	0	0	0	4	0	0	0	0	0	0	41	0	0	5	1	0	0	0	0	0	0	6	0	1	0	0	153	20	0	0	0	1	0	0	0	0	0	0	0	0	0
Sub-112-0W-R2	Sub-112-0W	112	R2	C	11	ZA711	ZB503	0	0	4	0	232	0	0	0	0	0	0	0	0	0	0	0	0	2	0	0	0	0	0	0	0	0	0	101	0	0	0	0	0	0	0	0	0	0	0	0	0	0
Sub-111-0W-R1	Sub-111-0W	111	R1	B	9	ZA709	ZB502	0	0	0	0	85	0	0	0	0	0	0	142	0	0	0	0	0	1	0	0	0	0	0	0	0	0	0	20	0	0	0	0	0	0	0	0	0	0	0	0	0	0
Sub-111-0W-R2	Sub-111-0W	111	R2	E	9	ZB709	ZB505	0	0	0	0	145	0	0	0	0	0	0	177	0	0	0	0	0	0	0	0	0	0	0	1	0	0	0	21	0	0	0	0	0	0	0	0	0	0	0	0	0	0
Sub-110-0W-R2	Sub-110-0W	110	R2	G	9	ZB709	ZA507	25	0	0	0	3	0	0	0	0	0	0	15	0	0	4	5	0	0	4	0	0	11	2	9	0	0	0	84	14	2	6	0	4	0	0	0	0	0	0	0	0	0
Sub-109-0W-R1	Sub-109-0W	109	R1	G	1	ZA701	ZB507	0	0	0	0	21	0	0	0	0	0	0	15	0	0	0	0	0	2	0	0	0	0	0	0	0	0	0	44	0	0	0	0	0	0	0	0	0	0	0	0	0	0
Sub-108-0W-R2	Sub-108-0W	108	R2	A	12	ZB712	ZA501	28	0	0	0	53	0	0	0	0	0	0	18	0	0	0	0	0	0	0	0	0	1	0	9	0	3	3	96	2	3	0	1	2	0	0	0	0	0	0	0	0	0
Sub-108-12W-R2	Sub-108-12W	108	R2	A	11	ZB711	ZA501	26	0	0	0	16	0	0	0	0	0	0	32	0	0	0	10	0	0	0	0	0	8	0	22	0	2	5	27	1	1	0	0	1	0	0	0	0	0	0	0	0	0
Sub-107-0W-R1	Sub-107-0W	107	R1	C	2	ZA702	ZB503	0	0	0	0	25	0	0	0	0	0	0	4	0	0	0	0	0	0	0	1	0	0	0	1	0	0	0	108	4	0	0	0	3	0	0	0	0	0	2	0	0	0
Sub-107-0W-R2	Sub-107-0W	107	R2	F	2	ZB702	ZB506	0	0	0	0	30	0	0	0	0	0	0	12	0	0	0	1	0	1	0	0	0	0	2	2	0	0	0	123	2	0	0	0	2	0	0	0	0	0	1	0	0	0
Sub-107-12W-R1	Sub-107-12W	107	R1	C	1	ZA701	ZB503	1	0	0	0	0	0	0	0	0	0	0	12	0	0	0	0	0	2	0	0	0	0	1	0	0	0	0	211	22	0	0	0	12	0	0	0	0	0	17	0	0	0
Sub-107-12W-R2	Sub-107-12W	107	R2	F	1	ZB701	ZB506	4	0	0	0	2	0	0	0	0	0	0	14	0	0	0	0	0	2	0	0	0	0	1	2	0	0	0	210	32	0	0	0	6	0	0	0	0	0	25	0	0	0
Sub-107-24W-R1	Sub-107-24W	107	R1	B	12	ZA712	ZB502	1	0	0	0	4	0	0	0	0	0	0	25	0	0	0	0	0	0	0	1	0	0	2	5	0	0	0	223	8	0	0	0	1	0	0	0	0	0	51	0	0	0
Sub-107-24W-R2	Sub-107-24W	107	R2	E	12	ZB712	ZB505	1	0	0	0	10	0	0	0	0	0	0	33	0	0	0	2	0	3	0	0	0	0	4	9	0	0	0	245	6	0	0	0	0	0	0	0	0	0	46	0	0	0
Sub-106-0W-R1	Sub-106-0W	106	R1	C	7	ZA707	ZB503	93	21	0	0	62	0	0	0	0	4	0	60	0	0	0	1	0	0	10	0	0	2	4	4	0	0	0	89	0	0	0	0	0	0	0	0	0	0	8	2	23	0
Sub-106-0W-R2	Sub-106-0W	106	R2	F	7	ZB707	ZB506	122	28	0	0	85	0	0	0	0	9	0	72	0	0	0	0	0	0	6	0	0	1	4	13	0	0	0	96	3	0	0	3	0	0	0	0	0	0	4	1	21	0
Sub-105-0W-R2	Sub-105-0W	105	R2	C	12	ZA712	ZB503	0	0	0	0	0	0	0	0	0	0	0	0	0	0	6	0	0	9	0	0	0	0	0	0	0	0	0	31	0	0	0	0	0	0	0	0	0	0	0	0	0	0
Sub-104-0W-R2	Sub-104-0W	104	R2	E	12	ZB712	ZA505	7	0	0	0	68	0	0	0	0	0	0	28	0	0	0	0	0	0	5	0	0	1	0	10	0	0	0	5	0	0	0	0	0	0	0	0	1	0	4	0	2	0
Sub-104-12W-R2	Sub-104-12W	104	R2	E	11	ZB711	ZA505	19	0	0	0	56	0	0	0	0	0	0	7	2	0	0	0	0	0	3	0	0	13	0	5	0	0	0	52	0	0	0	0	0	0	0	0	15	0	6	0	0	0
Sub-103-0W-R2	Sub-103-0W	103	R2	F	2	ZB702	ZA506	0	0	0	0	54	0	0	0	0	0	0	179	0	0	0	0	0	3	0	0	0	0	0	0	0	0	0	6	0	0	0	0	0	0	0	0	0	0	0	0	0	0
Sub-102-0W-R2	Sub-102-0W	102	R2	D	1	ZA701	ZB504	26	0	0	0	100	0	0	0	0	0	0	53	0	0	0	0	0	0	0	0	0	0	2	6	0	0	1	52	3	0	0	0	0	0	0	4	0	0	0	0	0	0
Sub-101-0W-R2	Sub-101-0W	101	R2	D	2	ZA702	ZB504	2	0	0	0	49	0	0	0	0	2	0	87	0	0	3	0	0	0	0	0	0	1	0	0	0	1	0	39	0	0	0	0	1	0	0	0	0	0	0	0	0	0
Sub-100-0W-R2	Sub-100-0W	100	R2	D	3	ZA703	ZB504	72	0	0	0	178	0	0	0	0	8	0	52	0	0	0	0	0	0	0	0	0	3	0	0	0	0	0	62	12	0	0	2	2	0	0	0	0	0	0	0	0	0
Sub-99-0W-R2	Sub-99-0W	99	R2	D	4	ZA704	ZB504	0	0	0	0	179	0	0	0	0	0	0	73	0	0	2	0	0	0	10	0	0	5	0	40	0	0	1	65	1	0	0	0	0	0	0	0	0	0	0	0	0	0
Sub-98-0W-R2	Sub-98-0W	98	R2	F	4	ZB704	ZA506	0	0	2	0	35	0	0	0	0	0	0	42	0	0	0	1	0	0	0	0	0	0	3	9	4	0	0	33	0	0	0	0	0	0	0	0	0	0	0	0	0	0
Sub-97-0W-R1	Sub-97-0W	97	R1	G	5	ZA705	ZB507	44	17	1	0	2	0	0	0	0	0	0	0	0	0	0	3	0	0	0	0	0	7	0	0	0	2	0	110	7	0	0	0	0	0	0	0	0	0	0	0	0	0
Sub-96-0W-R2	Sub-96-0W	96	R2	D	5	ZA705	ZB504	0	0	0	0	220	0	0	0	0	0	0	61	0	0	9	11	0	7	0	3	0	0	0	0	0	0	1	58	0	0	0	0	0	0	0	0	0	0	0	0	0	0
Sub-95-0W-R2	Sub-95-0W	95	R2	F	6	ZB706	ZA506	0	0	5	0	68	1	0	0	0	0	0	83	0	0	0	2	0	0	2	0	0	5	3	6	0	0	0	21	0	0	0	0	0	0	0	0	2	0	0	0	0	2
Sub-95-12W-R2	Sub-95-12W	95	R2	F	5	ZB705	ZA506	1	0	1	0	31	0	0	0	0	0	0	64	0	0	0	0	0	0	1	0	0	1	0	2	0	0	0	5	0	0	0	0	0	0	0	0	2	0	0	0	0	6
Sub-94-0W-R2	Sub-94-0W	94	R2	G	1	ZA701	ZA507	0	0	2	0	240	0	0	0	0	0	0	57	0	0	2	3	0	0	0	0	0	0	0	0	0	0	0	46	0	0	0	0	0	0	0	0	0	0	0	0	0	0
Sub-94-12W-R2	Sub-94-12W	94	R2	F	12	ZA712	ZA506	0	0	3	0	4	0	0	0	0	0	0	7	0	0	0	0	0	0	0	0	0	0	0	0	0	0	1	0	0	0	0	0	0	0	0	0	0	0	0	0	4	0
Sub-94-24W-R2	Sub-94-24W	94	R2	F	11	ZA711	ZA506	0	0	4	0	64	0	0	0	0	0	0	45	0	0	0	2	0	0	0	1	0	0	0	0	0	0	0	13	0	0	0	0	0	0	0	0	0	0	0	0	0	0
Sub-93-0W-R1	Sub-93-0W	93	R1	C	12	ZA712	ZB503	0	0	0	0	23	0	0	0	0	0	0	42	0	0	1	2	0	0	0	0	0	1	0	1	0	0	0	174	0	0	1	0	1	0	0	0	0	0	0	0	5	0
Sub-93-0W-R2	Sub-93-0W	93	R2	F	12	ZB712	ZB506	0	0	0	0	31	0	0	0	0	0	0	40	0	0	1	4	0	0	0	0	0	7	0	1	0	0	0	184	0	0	0	1	2	0	0	0	0	0	0	0	11	0
Sub-93-12W-2-R1	Sub-93-12W	93	R1	H	2	ZA702	ZB508	0	0	0	0	113	0	0	0	0	0	0	101	0	0	0	4	0	0	0	0	0	7	0	7	0	0	0	123	0	0	0	1	2	0	0	0	0	0	0	0	7	0
Sub-93-12W-R1	Sub-93-12W	93	R1	C	11	ZA711	ZB503	0	0	0	0	73	0	0	0	0	0	0	57	0	0	1	2	0	0	0	0	0	8	0	8	0	0	0	191	0	0	0	0	2	0	0	0	0	0	0	0	8	0
Sub-93-12W-R2	Sub-93-12W	93	R2	F	11	ZB711	ZB506	0	0	0	0	70	0	0	0	0	0	0	81	0	0	0	2	0	0	0	1	0	10	0	6	0	0	0	176	0	0	0	2	2	0	0	0	0	0	0	0	9	0
Sub-93-24W-R1	Sub-93-24W	93	R1	C	10	ZA710	ZB503	0	0	0	0	33	0	0	0	0	0	0	29	0	0	0	0	0	0	0	0	0	8	0	4	0	0	0	24	0	0	0	0	1	0	0	0	0	0	0	0	0	0
Sub-93-24W-R2	Sub-93-24W	93	R2	F	10	ZB710	ZB506	0	0	0	0	33	0	0	0	0	0	0	29	0	0	0	2	0	0	0	0	0	7	0	2	0	0	0	30	0	0	0	0	0	0	0	0	0	0	0	0	0	0
Sub-92-0W-R2	Sub-92-0W	92	R2	F	8	ZB708	ZA506	0	0	0	0	247	0	0	0	0	0	0	160	0	0	3	4	0	2	0	0	0	0	0	0	0	0	0	0	1	0	0	0	0	0	0	0	0	0	0	0	0	0
Sub-91-0W-R2	Sub-91-0W	91	R2	D	6	ZA706	ZB504	0	0	0	0	6	0	0	0	0	4	0	45	0	0	0	0	0	0	0	0	0	3	3	0	0	0	0	8	0	0	0	0	0	0	0	0	0	0	0	0	0	9
Sub-90-0W-R2	Sub-90-0W	90	R2	D	7	ZA707	ZB504	0	0	0	0	66	0	0	0	0	0	0	28	0	0	1	0	0	0	0	0	0	3	0	0	0	0	0	108	0	0	0	0	2	0	0	0	0	0	0	0	0	0
Sub-89-0W-R2	Sub-89-0W	89	R2	F	10	ZB710	ZA506	0	0	0	0	41	0	0	0	0	0	0	11	0	0	0	0	0	0	2	0	0	0	0	4	0	0	0	187	0	1	0	0	2	0	0	0	0	0	0	0	0	0
Sub-88-0W-R2	Sub-88-0W	88	R2	G	5	ZA705	ZA507	0	0	0	0	31	0	0	0	0	0	0	68	0	0	1	2	0	0	0	0	0	7	4	1	0	0	0	36	2	0	0	0	0	0	0	0	0	0	0	0	0	0
Sub-87-0W-R2	Sub-87-0W	87	R2	D	8	ZA708	ZB504	4	0	0	0	131	0	0	0	0	1	0	19	0	0	0	0	0	0	0	0	0	6	0	0	0	0	0	261	11	1	4	0	4	0	0	0	0	0	0	0	0	0
Sub-86-0W-R2	Sub-86-0W	86	R2	G	9	ZA709	ZA507	0	0	1	0	34	0	0	0	0	0	0	25	0	0	1	4	0	1	0	0	0	0	0	0	0	0	0	37	0	0	0	0	0	0	0	0	0	0	0	0	5	0
Sub-86-12W-R2	Sub-86-12W	86	R2	G	8	ZA708	ZA507	0	0	1	0	113	0	0	0	0	0	0	81	0	0	13	1	0	0	1	0	0	0	0	0	0	0	3	59	0	0	0	0	2	0	0	0	0	0	0	0	2	0
Sub-86-24W-R2	Sub-86-24W	86	R2	G	7	ZA707	ZA507	0	0	0	0	18	0	0	0	0	0	0	14	0	0	0	0	0	0	0	0	0	0	0	0	0	1	0	58	0	0	0	0	0	0	0	0	0	0	0	0	0	0
Sub-85-0W-R2	Sub-85-0W	85	R2	D	9	ZA709	ZB504	0	0	0	0	57	0	0	0	0	0	0	38	0	0	0	4	0	0	0	0	0	0	0	6	0	0	0	153	5	0	0	0	0	0	0	0	0	0	0	0	0	0
Sub-84-0W-R1	Sub-84-0W	84	R1	G	12	ZA712	ZB507	0	0	0	0	63	0	0	0	0	0	0	20	0	0	0	3	0	0	0	0	0	0	0	0	0	0	0	54	6	0	0	0	3	0	0	0	0	0	0	0	23	0
Sub-83-0W-R1	Sub-83-0W	83	R1	D	5	ZA705	ZB504	0	0	0	0	45	0	0	0	0	0	0	49	0	0	1	2	0	0	0	0	0	0	0	0	0	0	0	110	4	0	0	0	1	0	0	0	0	0	5	0	61	0
Sub-83-0W-R2	Sub-83-0W	83	R2	G	5	ZB705	ZB507	0	0	0	0	61	0	0	0	0	0	0	50	0	0	1	4	0	0	0	0	0	0	0	0	0	1	0	94	5	0	0	0	2	0	0	0	0	0	5	0	70	0
Sub-82-0W-R2	Sub-82-0W	82	R2	D	10	ZA710	ZB504	0	0	0	0	5	0	0	0	0	0	0	36	0	0	0	6	0	2	0	0	0	0	0	0	0	0	0	97	0	0	0	4	1	0	0	0	0	0	0	0	0	0
Sub-81-0W-R2	Sub-81-0W	81	R2	F	12	ZB712	ZA506	0	0	0	0	66	0	0	0	0	0	0	0	0	0	0	3	0	0	0	2	0	0	0	27	0	0	3	84	0	0	0	0	0	0	0	0	0	0	0	0	0	0
Sub-80-0W-R2	Sub-80-0W	80	R2	D	11	ZA711	ZB504	10	0	0	0	145	0	0	0	0	0	0	60	0	0	1	4	0	0	16	0	0	2	0	28	0	0	0	88	7	0	0	0	3	0	0	0	0	0	0	0	0	0
Sub-78-0W-R2	Sub-78-0W	78	R2	H	1	ZA701	ZA508	0	0	1	0	54	0	0	0	0	0	0	0	0	0	0	0	0	0	0	0	0	0	0	0	0	0	0	36	0	0	0	0	1	0	0	0	0	0	0	0	0	0
Sub-79-0W-R2	Sub-79-0W	79	R2	B	3	ZB703	ZA502	12	0	0	0	32	0	0	0	0	0	0	28	0	0	0	2	0	0	0	0	0	0	0	0	0	2	0	64	0	0	0	0	0	0	0	0	0	0	0	0	19	0
Sub-77-0W-R2	Sub-77-0W	77	R2	D	12	ZA712	ZB504	0	0	0	0	26	0	0	0	0	0	0	0	0	0	0	18	0	1	0	1	0	0	0	15	0	0	0	189	0	0	0	0	1	0	0	0	0	0	0	0	0	0
Sub-76-0W-R2	Sub-76-0W	76	R2	G	2	ZB702	ZA507	0	0	0	0	7	0	0	0	0	0	0	26	0	0	0	2	0	0	0	0	0	0	0	0	0	0	0	9	2	0	0	0	0	0	0	0	0	0	0	0	0	0
Sub-76-12W-R2	Sub-76-12W	76	R2	G	1	ZB701	ZA507	0	0	0	0	20	0	0	0	0	0	0	40	0	0	0	1	0	0	0	0	0	0	0	2	0	2	0	20	1	0	0	0	0	0	0	0	0	0	0	0	0	0
Sub-75-0W-R1	Sub-75-0W	75	R1	D	10	ZA710	ZB504	77	0	0	0	72	0	0	0	0	0	0	9	0	0	0	0	0	0	0	0	0	0	2	4	0	0	0	29	14	2	0	1	0	0	0	0	0	0	0	0	4	0
Sub-75-0W-R2	Sub-75-0W	75	R2	G	10	ZB710	ZB507	50	0	0	0	94	0	0	0	0	0	0	13	0	0	0	0	0	0	0	0	0	0	2	8	0	0	0	31	4	3	0	0	0	0	0	0	0	0	0	0	4	0
Sub-75-12W-R1	Sub-75-12W	75	R1	D	9	ZA709	ZB504	64	0	0	0	2	0	0	0	0	0	0	21	0	0	0	1	0	0	0	0	0	0	5	11	0	2	0	52	6	0	1	2	2	0	0	0	0	0	0	0	2	0
Sub-75-12W-R2	Sub-75-12W	75	R2	G	9	ZB709	ZB507	57	0	0	0	1	0	0	0	0	0	0	28	0	0	0	0	0	0	0	0	0	0	4	9	0	1	0	55	5	0	0	2	1	0	0	0	0	0	0	0	1	0
Sub-75-24W-R1	Sub-75-24W	75	R1	D	8	ZA708	ZB504	13	0	0	0	8	0	0	0	0	0	0	43	0	0	1	1	0	0	0	0	0	0	11	10	0	1	0	186	5	1	1	3	3	0	0	0	0	0	0	0	4	0
Sub-75-24W-R2	Sub-75-24W	75	R2	G	8	ZB708	ZB507	11	0	0	0	7	0	0	0	0	0	0	21	0	0	0	0	0	0	0	0	0	0	6	5	0	0	0	161	4	0	3	2	2	0	0	0	0	0	0	0	1	0
Sub-74-0W-R2	Sub-74-0W	74	R2	E	1	ZA701	ZB505	4	0	0	0	150	0	0	0	0	0	0	76	0	0	0	4	0	0	0	0	0	0	0	0	0	0	0	279	15	3	0	0	2	0	0	0	0	0	0	0	0	0
Sub-1-0W-R2	Sub-1-0W	1	R2	G	11	ZB711	ZA507	0	0	1	0	149	0	0	0	0	0	0	97	0	0	0	3	0	0	0	0	0	0	0	0	0	0	1	73	0	0	0	0	0	0	0	0	0	0	0	0	0	0
Sub-1-0W-R1	Sub-1-0W	1	R1	E	3	ZA703	ZB505	0	0	0	0	22	0	0	0	0	0	0	62	0	0	0	7	0	2	0	0	0	0	0	0	0	0	0	91	4	0	0	0	0	0	0	0	0	0	0	0	5	0
Sub-1-12W-R1	Sub-1-12W	1	R1	E	2	ZA702	ZB505	0	0	0	0	1	0	0	0	0	0	0	3	0	0	0	4	0	0	0	0	0	0	0	0	0	0	0	73	5	0	0	0	1	0	0	0	0	0	0	0	5	0
Sub-1-12W-R2	Sub-1-12W	1	R2	H	10	ZB710	ZB508	0	0	0	0	4	0	0	0	0	0	0	17	0	0	0	3	0	0	0	0	0	0	0	0	0	0	0	100	5	0	0	0	2	0	0	0	0	0	0	0	3	0
Sub-1-24W-R1	Sub-1-24W	1	R1	E	1	ZA701	ZB505	0	0	1	0	26	0	0	0	0	0	0	47	0	0	0	1	0	13	0	0	3	0	0	0	0	0	0	75	4	0	0	0	4	0	0	0	0	0	0	0	16	0
Sub-1-24W-R2	Sub-1-24W	1	R2	H	9	ZB709	ZB508	0	0	0	0	42	0	0	0	0	0	0	50	0	0	0	5	0	11	0	1	2	0	0	0	0	1	0	124	4	0	0	0	11	0	0	0	0	0	0	0	19	0
Sub-73-0W-R2	Sub-73-0W	73	R2	E	2	ZA702	ZB505	0	0	0	0	166	0	0	0	0	0	0	0	0	0	0	0	0	9	0	1	0	0	0	0	0	0	0	51	0	0	0	0	0	0	0	0	0	0	0	0	0	0
Sub-72-0W-R2	Sub-72-0W	72	R2	E	3	ZA703	ZB505	6	0	1	0	9	0	0	0	6	1	0	38	0	0	0	0	0	0	3	0	0	0	1	4	0	0	0	0	0	0	0	0	0	0	0	0	0	0	0	0	0	0
Sub-71-0W-R1	Sub-71-0W	71	R1	E	8	ZA708	ZB505	0	0	0	0	92	0	0	0	0	0	0	59	0	0	0	2	0	0	0	0	0	0	4	0	0	0	0	128	0	0	0	0	0	0	0	0	0	0	0	0	0	0
Sub-70-0W-R2	Sub-70-0W	70	R2	E	4	ZA704	ZB505	48	0	0	0	76	0	0	0	0	0	0	48	0	0	7	2	0	0	0	0	0	15	18	0	0	6	0	10	4	0	0	0	1	0	0	0	10	0	0	0	0	0
Sub-69-0W-R2	Sub-69-0W	69	R2	E	5	ZA705	ZB505	0	0	0	0	66	0	0	0	0	0	0	56	0	0	0	7	0	0	0	0	0	0	10	0	0	3	0	20	1	0	0	0	0	0	0	0	0	0	0	0	0	0
Sub-67-0W-R2	Sub-67-0W	67	R2	G	5	ZB705	ZA507	0	0	0	0	127	0	0	0	0	0	0	69	0	0	0	3	0	0	0	0	0	0	0	0	0	1	0	70	5	1	0	0	1	0	0	0	0	0	0	0	0	0
Sub-66-0W-R2	Sub-66-0W	66	R2	H	5	ZA705	ZA508	0	0	1	0	26	0	0	0	0	0	0	30	0	0	1	0	0	0	1	0	0	1	7	2	0	0	0	18	0	0	0	0	1	0	0	0	0	0	0	0	0	0
Sub-65-0W-R2	Sub-65-0W	65	R2	G	7	ZB707	ZA507	0	0	1	0	109	0	0	0	0	0	0	0	0	0	0	0	0	2	0	0	0	0	0	0	0	0	0	199	0	0	0	0	0	0	0	0	0	0	0	0	0	0
Sub-64-0W-R2	Sub-64-0W	64	R2	H	1	ZB701	ZA508	0	0	0	0	121	0	0	0	0	0	0	0	10	0	0	8	0	1	0	1	0	0	0	16	0	0	0	139	6	1	0	1	4	0	0	0	0	0	0	0	0	0
Sub-64-12W-R2	Sub-64-12W	64	R2	G	12	ZB712	ZA507	0	0	0	0	142	0	0	0	0	0	0	0	14	0	0	7	0	1	0	1	0	0	0	12	0	0	0	179	5	0	0	0	0	0	0	0	0	0	0	0	0	0
Sub-63-0W-R2	Sub-63-0W	63	R2	A	5	ZA705	ZA501	0	0	0	0	17	0	0	0	0	0	0	0	0	0	0	0	0	0	2	0	0	2	0	3	0	0	0	73	10	3	0	0	2	0	0	0	0	0	0	0	0	0
Sub-62-0W-R2	Sub-62-0W	62	R2	E	6	ZA706	ZB505	0	0	0	0	76	0	0	0	0	0	0	0	0	0	0	10	0	6	1	2	0	0	0	0	0	0	0	9	0	0	0	0	0	0	0	0	0	0	0	0	0	0
Sub-61-0W-R2	Sub-61-0W	61	R2	E	7	ZA707	ZB505	0	0	2	0	4	0	0	0	0	0	0	0	0	0	0	0	0	11	0	0	0	0	0	0	0	0	0	154	5	18	0	0	2	0	0	0	0	0	0	0	0	0
Sub-60-0W-R2	Sub-60-0W	60	R2	E	8	ZA708	ZB505	0	0	0	0	157	0	0	0	0	0	0	0	0	0	4	7	0	4	0	0	0	0	0	0	0	0	0	28	1	0	0	0	0	0	0	0	0	0	0	0	0	0
Sub-59-0W-R2	Sub-59-0W	59	R2	A	2	ZB702	ZA501	0	0	0	0	98	0	0	0	0	0	0	117	0	0	0	0	0	6	0	0	0	0	0	0	0	0	0	29	0	0	0	0	0	0	0	0	0	0	0	0	0	0
Sub-58-0W-R2	Sub-58-0W	58	R2	A	10	ZA710	ZA501	0	0	2	0	103	0	0	0	0	0	0	12	0	0	0	1	0	4	0	0	0	0	0	0	0	0	0	17	0	0	0	0	0	0	0	0	0	0	0	0	0	0
Sub-57-0W-R2	Sub-57-0W	57	R2	E	9	ZA709	ZB505	13	0	3	0	25	0	0	0	0	0	0	59	0	0	0	0	0	0	5	0	0	4	4	8	0	0	0	15	0	0	0	0	0	0	0	0	0	0	0	0	0	0
Sub-56-0W-R2	Sub-56-0W	56	R2	H	3	ZB703	ZA508	0	0	2	0	119	0	0	0	0	3	0	75	0	0	1	4	0	0	0	0	0	8	0	0	0	2	0	17	2	0	0	0	0	0	0	0	0	0	0	0	0	0
Sub-56-12W-R2	Sub-56-12W	56	R2	H	2	ZB702	ZA508	0	0	5	0	168	0	0	0	0	1	0	68	0	0	6	1	0	0	0	0	0	6	0	0	0	0	0	96	6	0	0	0	1	0	0	0	0	0	0	0	0	0
Sub-55-0W-R2	Sub-55-0W	55	R2	H	5	ZB705	ZA508	0	0	0	0	11	0	0	0	0	0	0	19	0	0	6	1	0	0	0	0	0	0	0	0	0	2	0	42	12	0	0	0	3	0	0	0	0	0	0	0	0	0
Sub-55-12W-R2	Sub-55-12W	55	R2	H	4	ZB704	ZA508	0	0	0	0	47	0	0	0	0	0	0	33	0	0	0	1	0	0	0	0	0	0	0	0	0	0	0	134	13	0	1	0	1	0	0	0	0	0	0	0	0	0
Sub-54-0W-R2	Sub-54-0W	54	R2	E	10	ZA710	ZB505	0	0	0	0	50	0	0	0	0	0	0	36	0	0	1	0	0	0	0	0	0	0	0	0	1	0	0	99	9	2	0	0	3	0	0	0	0	0	0	0	0	0
Sub-53-0W-R2	Sub-53-0W	53	R2	B	3	ZA703	ZA502	78	0	0	0	132	0	0	0	0	0	0	59	0	0	2	2	0	0	4	0	0	9	6	0	0	0	0	43	8	0	0	0	1	0	0	0	0	0	1	0	5	0
Sub-52-0W-R2	Sub-52-0W	52	R2	H	7	ZB707	ZA508	3	0	0	0	190	0	0	0	0	0	0	71	0	0	2	4	0	0	0	0	0	0	0	0	0	0	0	82	3	0	0	0	0	0	0	0	80	0	0	0	0	0
Sub-52-12W-R2	Sub-52-12W	52	R2	H	6	ZB706	ZA508	35	0	0	0	265	0	0	0	0	0	0	30	0	0	2	0	0	0	0	0	0	0	0	0	0	1	0	54	5	0	0	0	5	0	0	0	14	0	0	0	0	0
Sub-51-0W-R2	Sub-51-0W	51	R2	G	7	ZA707	ZB507	0	0	0	0	53	0	0	0	0	0	0	39	0	0	0	0	0	0	1	0	0	7	2	0	0	0	0	55	1	0	0	0	4	0	0	0	0	0	0	0	0	0
Sub-50-0W-R2	Sub-50-0W	50	R2	B	8	ZA708	ZA502	0	0	0	0	31	0	0	0	0	0	0	48	0	2	0	8	0	5	0	0	0	0	0	0	0	0	0	86	0	0	0	0	0	0	0	0	0	0	0	0	0	0
Sub-49-0W-R2	Sub-49-0W	49	R2	D	8	ZB708	ZA504	0	0	0	0	238	0	0	0	0	0	0	7	0	0	0	7	0	1	0	1	0	0	15	0	0	0	0	26	1	0	0	0	0	0	0	0	0	0	0	0	5	0
Sub-49-24W-R2	Sub-49-24W	49	R2	D	7	ZB707	ZA504	0	0	0	0	141	0	0	0	0	0	0	6	0	0	0	1	0	0	0	0	0	3	8	0	0	0	0	130	21	0	0	0	3	0	0	0	0	0	0	0	0	0
Sub-48-0W-R2	Sub-48-0W	48	R2	A	1	ZA701	ZB501	0	0	0	0	69	0	0	0	0	0	0	59	0	0	31	3	0	0	0	0	0	22	9	0	0	1	0	8	4	0	0	0	0	0	0	0	0	0	0	0	0	0
Sub-47-0W-R2	Sub-47-0W	47	R2	A	3	ZA703	ZB501	0	0	0	0	161	0	0	0	0	0	0	59	0	0	1	4	0	0	0	0	0	22	0	29	0	0	0	43	4	0	0	0	0	0	0	0	0	0	0	0	0	0
Sub-46-0W-R2	Sub-46-0W	46	R2	C	1	ZA701	ZA503	0	0	0	0	80	0	0	0	0	0	0	62	0	0	0	2	0	0	0	0	0	0	0	0	0	0	0	146	0	0	0	0	0	0	0	0	0	0	0	0	0	0
Sub-46-12W-R2	Sub-46-12W	46	R2	B	12	ZA712	ZA502	2	0	0	0	5	0	0	0	0	0	0	38	0	0	9	3	0	0	0	1	0	0	0	0	0	0	0	317	0	1	0	0	0	0	0	0	0	0	0	0	0	0
Sub-46-24W-R2	Sub-46-24W	46	R2	B	11	ZA711	ZA502	0	0	4	0	14	0	0	0	0	0	0	57	0	0	11	6	0	0	1	4	0	0	0	0	0	1	0	217	0	0	0	0	0	0	0	0	0	0	0	0	0	0
Sub-45-0W-R2	Sub-45-0W	45	R2	E	11	ZA711	ZB505	0	0	0	0	0	0	0	0	0	0	0	0	0	0	0	0	0	11	0	1	0	0	0	0	0	0	0	102	0	0	0	0	2	0	0	0	0	0	0	0	0	0
Sub-44-0W-R2	Sub-44-0W	44	R2	E	12	ZA712	ZB505	0	0	0	0	68	0	0	0	0	0	0	166	0	0	0	4	0	6	0	3	0	0	0	0	0	0	0	24	2	0	0	0	0	0	0	0	0	0	0	0	0	0
Sub-43-0W-R2	Sub-43-0W	43	R2	F	1	ZA701	ZB506	7	0	1	0	37	0	0	0	0	0	0	7	0	0	0	2	0	0	0	0	0	0	0	3	0	0	0	61	3	0	0	0	0	0	0	0	0	0	0	0	0	0
Sub-42-0W-R2	Sub-42-0W	42	R2	A	5	ZA705	ZB501	8	0	0	0	74	0	0	0	0	0	0	70	0	0	0	0	0	0	13	0	0	8	4	20	0	0	1	27	10	0	0	0	0	0	0	0	0	0	0	0	0	0
Sub-41-0W-R2	Sub-41-0W	41	R2	B	6	ZB706	ZA502	0	0	1	0	27	0	0	0	0	0	0	36	0	0	3	1	0	0	0	0	0	5	0	0	0	0	0	49	0	0	0	0	0	0	0	0	0	0	0	0	0	0
Sub-40-0W-R2	Sub-40-0W	40	R2	F	2	ZA702	ZB506	0	0	0	0	104	1	0	0	0	0	0	63	0	0	0	1	0	0	0	0	0	0	0	3	0	0	0	39	6	0	0	0	0	0	0	0	0	0	0	0	0	0
Sub-39-0W-R2	Sub-39-0W	39	R2	F	3	ZA703	ZB506	0	0	0	0	388	0	0	0	0	0	0	0	0	0	0	0	0	11	1	0	0	0	0	0	0	0	0	29	0	0	0	0	0	0	0	0	0	0	0	0	0	0
Sub-38-0W-R2	Sub-38-0W	38	R2	F	4	ZA704	ZB506	0	0	0	0	103	0	0	0	0	0	0	46	0	0	0	1	0	0	0	2	0	8	0	0	0	0	0	55	0	0	0	0	0	0	0	0	0	0	0	0	0	0
Sub-37-0W-R2	Sub-37-0W	37	R2	F	5	ZA705	ZB506	0	0	0	0	235	0	0	0	0	0	0	0	0	0	0	14	0	8	0	0	0	0	0	0	0	0	0	263	0	0	0	0	1	0	0	0	0	0	0	0	0	0
Sub-36-0W-R2	Sub-36-0W	36	R2	C	6	ZA706	ZA503	0	0	0	0	154	0	0	0	0	0	0	36	0	0	0	7	0	2	1	0	0	0	0	0	0	0	0	64	0	0	0	0	3	0	0	0	0	0	0	0	11	0
Sub-35-0W-R2	Sub-35-0W	35	R2	F	6	ZA706	ZB506	0	0	3	0	44	0	0	0	0	0	0	59	0	0	0	0	0	0	0	0	0	0	0	9	0	0	0	77	1	0	0	0	0	0	0	0	0	0	0	0	0	0
Sub-34-12W-R2	Sub-34-12W	34	R2	A	5	ZB705	ZA501	17	0	0	0	9	0	0	0	0	0	0	27	0	0	0	1	0	0	2	0	0	5	0	2	0	0	0	78	6	0	0	0	0	0	0	0	0	0	0	0	0	0
Sub-34-24W-R2	Sub-34-24W	34	R2	A	4	ZB704	ZA501	0	0	0	0	7	0	0	0	0	0	0	45	0	0	0	0	0	0	1	0	0	6	0	0	0	0	0	276	15	0	0	3	3	0	0	0	0	0	0	0	0	0
Sub-33-0W-R2	Sub-33-0W	33	R2	F	7	ZA707	ZB506	0	0	0	0	204	0	0	0	0	0	0	83	0	0	5	0	0	0	0	0	0	0	2	0	0	0	0	22	0	0	0	0	0	0	0	0	0	0	0	0	0	0
Sub-32-0W-R2	Sub-32-0W	32	R2	F	8	ZA708	ZB506	0	0	0	0	163	0	0	0	0	0	0	54	0	0	0	5	0	0	0	0	0	0	0	19	0	0	0	398	2	0	0	0	2	0	0	0	0	0	0	0	0	0
Sub-31-0W-R2	Sub-31-0W	31	R2	F	9	ZA709	ZB506	0	0	0	0	158	0	0	0	0	0	0	98	0	0	0	3	0	6	1	0	0	0	0	0	0	0	0	123	11	0	0	0	1	0	0	0	0	0	0	0	0	0
Sub-30-0W-R2	Sub-30-0W	30	R2	C	11	ZA711	ZA503	4	0	0	0	0	0	0	0	0	0	0	16	0	0	0	2	0	0	0	0	0	0	2	6	3	0	0	37	2	0	0	0	1	0	0	0	0	0	0	0	0	0
Sub-30-12W-R2	Sub-30-12W	30	R2	C	10	ZA710	ZA503	3	0	0	0	0	0	0	0	0	0	0	33	0	0	0	2	0	0	0	0	0	0	8	12	5	0	0	34	1	0	0	0	1	0	0	0	0	0	0	0	0	3
Sub-30-24W-R2	Sub-30-24W	30	R2	C	9	ZA709	ZA503	2	0	2	0	0	0	0	0	0	0	0	15	0	0	0	0	0	0	0	0	0	0	0	7	7	0	1	37	6	0	0	0	0	0	0	0	0	0	0	0	0	0
Sub-29-0W-R2	Sub-29-0W	29	R2	D	4	ZA704	ZA504	0	0	0	0	71	0	0	0	0	0	0	72	0	0	6	0	0	14	0	4	0	0	0	0	0	0	0	70	5	3	0	0	1	0	0	0	0	0	0	0	0	0
Sub-29-12W-R2	Sub-29-12W	29	R2	D	3	ZA703	ZA504	3	0	2	0	1	0	0	0	0	0	0	76	0	0	2	0	0	4	0	4	0	0	8	32	0	0	0	81	20	3	0	0	2	0	0	0	0	0	0	0	0	0
Sub-29-24W-R2	Sub-29-24W	29	R2	D	2	ZA702	ZA504	37	0	0	0	0	0	0	0	0	0	0	20	0	0	0	6	0	0	0	0	0	0	2	14	0	0	0	42	6	1	0	0	1	0	0	0	0	0	0	0	0	0
Sub-28-0W-R2	Sub-28-0W	28	R2	A	7	ZA707	ZB501	0	0	2	0	42	0	0	0	0	0	0	64	0	0	16	3	0	0	0	0	0	0	0	0	0	0	2	30	3	0	0	0	0	0	0	0	0	0	0	0	21	0
Sub-27-0W-R2	Sub-27-0W	27	R2	B	9	ZB709	ZA502	0	0	0	0	394	0	0	0	0	0	0	0	0	0	0	4	0	0	0	1	0	0	0	0	0	0	0	23	0	0	0	0	0	0	0	0	0	0	0	0	0	0
Sub-27-12W-R2	Sub-27-12W	27	R2	B	8	ZB708	ZA502	0	0	0	0	22	0	0	0	0	0	0	0	0	0	0	27	0	8	0	3	0	0	0	0	0	0	0	236	2	0	0	0	0	0	0	0	0	0	0	0	0	0
Sub-27-24W-R2	Sub-27-24W	27	R2	B	7	ZB707	ZA502	0	0	0	0	6	0	0	0	0	0	0	0	0	0	0	2	0	3	0	0	0	0	0	0	0	0	0	115	0	0	0	1	0	0	0	0	0	0	0	0	0	0
Sub-26-0W-R2	Sub-26-0W	26	R2	B	12	ZB712	ZA502	0	0	0	0	71	0	0	0	0	0	0	0	0	0	0	0	0	1	0	0	0	0	0	0	0	0	0	114	0	0	0	0	2	0	0	0	0	0	0	0	0	0
Sub-26-12W-R2	Sub-26-12W	26	R2	B	11	ZB711	ZA502	0	0	0	0	3	0	0	0	0	0	0	0	0	0	0	5	0	1	0	1	0	0	0	0	0	0	0	202	0	0	0	0	3	0	0	0	0	0	0	0	0	0
Sub-26-24W-R2	Sub-26-24W	26	R2	B	10	ZB710	ZA502	0	0	0	0	20	0	0	0	0	0	0	0	0	0	0	19	0	3	0	2	0	0	0	0	0	0	0	171	0	0	0	0	4	0	0	0	0	0	0	0	0	0
Sub-25-0W-R2	Sub-25-0W	25	R2	C	3	ZB703	ZA503	6	0	0	0	165	0	0	0	0	0	0	20	3	0	3	0	0	0	5	0	0	0	15	0	0	0	0	48	0	0	0	0	0	0	0	0	0	0	0	0	0	0
Sub-24-0W-R2	Sub-24-0W	24	R2	F	10	ZA710	ZB506	0	0	0	0	157	0	0	0	0	4	0	84	0	0	0	8	0	0	0	0	0	0	0	4	0	0	1	40	1	0	0	1	2	0	0	0	0	0	0	0	0	0
Sub-23-0W-R2	Sub-23-0W	23	R2	A	9	ZA709	ZB501	34	0	0	0	173	0	0	0	0	0	0	76	0	0	0	5	0	0	0	0	0	0	0	13	0	2	0	19	10	0	0	0	0	0	0	0	0	0	0	8	0	0
Sub-22-0W-R2	Sub-22-0W	22	R2	F	11	ZA711	ZB506	30	0	0	0	89	0	0	0	0	0	0	142	0	0	1	0	0	0	0	2	0	23	0	19	0	0	4	6	2	0	0	0	0	0	0	0	0	0	0	0	0	0
Sub-21-0W-R2	Sub-21-0W	21	R2	C	6	ZB706	ZA503	0	0	0	0	141	0	0	0	0	0	0	0	0	0	0	4	0	0	0	1	0	11	0	0	0	0	0	180	0	1	0	2	0	0	0	0	0	0	0	0	0	0
Sub-21-12W-R2	Sub-21-12W	21	R2	C	5	ZB705	ZA503	0	0	0	0	194	0	0	0	0	0	0	0	0	0	0	10	0	3	0	0	0	25	0	0	0	0	0	273	0	4	0	1	0	0	0	0	0	0	0	0	0	0
Sub-21-24W-R2	Sub-21-24W	21	R2	C	4	ZB704	ZA503	0	0	0	0	188	0	0	0	0	0	0	0	0	0	0	8	0	1	0	0	0	20	0	0	0	0	0	57	1	0	0	1	0	0	0	0	0	0	0	0	0	0
Sub-20-0W-R2	Sub-20-0W	20	R2	F	12	ZA712	ZB506	0	0	0	0	153	0	0	0	0	0	0	80	0	0	0	7	0	0	0	3	0	0	0	2	0	0	0	143	0	0	0	0	0	0	0	0	0	0	0	0	0	0
Sub-19-0W-R2	Sub-19-0W	19	R2	G	1	ZA701	ZB507	0	0	0	1	147	0	0	0	0	0	0	54	0	0	0	0	0	0	0	1	0	0	1	6	0	0	0	89	8	3	0	0	0	0	0	0	0	0	0	0	0	0
Sub-18-0W-R2	Sub-18-0W	18	R2	C	9	ZB709	ZA503	6	0	1	0	113	0	0	0	0	0	0	22	0	0	7	9	0	0	0	0	0	0	0	0	0	0	0	146	1	0	0	0	1	0	0	0	0	0	0	0	0	0
Sub-17-0W-R2	Sub-17-0W	17	R2	A	11	ZA711	ZB501	0	0	0	0	82	0	0	0	0	0	0	0	0	0	2	3	0	14	0	3	0	0	0	0	0	0	1	78	0	0	0	0	0	0	0	0	0	0	0	0	0	0
Sub-15-0W-R2	Sub-15-0W	15	R2	C	12	ZB712	ZA503	0	0	0	0	25	0	0	0	0	0	0	65	0	0	4	21	0	0	0	0	0	0	12	0	0	1	0	40	2	0	0	0	0	0	0	0	0	0	0	0	0	0
Sub-14-0W-R2	Sub-14-0W	14	R2	B	1	ZA701	ZB502	0	0	1	0	137	0	0	0	0	0	0	41	0	0	0	2	0	0	0	0	0	0	0	9	0	4	0	20	2	0	0	0	0	0	0	0	0	0	2	2	0	0
Sub-13-0W-R2	Sub-13-0W	13	R2	B	3	ZA703	ZB502	33	6	0	0	181	0	0	0	0	0	0	53	0	0	0	0	0	0	0	0	0	23	0	12	0	0	0	12	1	0	0	0	0	0	0	0	0	0	0	0	0	0
Sub-12-0W-R2	Sub-12-0W	12	R2	G	2	ZA702	ZB507	26	0	6	0	45	0	0	0	0	0	0	17	0	0	0	0	0	0	0	0	0	0	0	11	0	3	0	39	0	0	0	3	0	0	0	0	0	0	0	0	0	0
Sub-11-0W-R2	Sub-11-0W	11	R2	B	5	ZA705	ZB502	0	0	3	0	14	0	0	0	0	0	0	15	0	0	0	1	0	0	0	0	0	0	0	10	0	0	0	14	0	0	0	0	0	0	0	0	0	0	0	0	0	0
Sub-11-12W-R2	Sub-11-12W	11	R2	B	4	ZA704	ZB502	0	0	2	0	21	0	0	0	0	0	0	27	0	0	0	3	0	0	0	0	0	0	0	16	0	0	0	6	4	0	0	0	1	0	0	0	0	0	0	0	0	0
Sub-10-0W-R2	Sub-10-0W	10	R2	G	3	ZA703	ZB507	11	0	1	0	73	0	0	0	0	8	0	87	0	0	0	3	0	0	1	0	0	0	0	0	0	0	0	54	4	0	0	0	0	0	0	0	0	0	0	0	0	0
Sub-9-0W-R2	Sub-9-0W	9	R2	E	2	ZA702	ZA505	0	0	0	0	213	0	0	0	0	0	0	113	0	0	5	5	0	0	0	0	0	0	0	0	0	0	0	247	0	0	0	0	2	0	0	0	0	0	0	0	0	0
Sub-8-0W-R2	Sub-8-0W	8	R2	E	7	ZA707	ZA505	0	0	0	0	56	0	0	0	0	0	0	0	0	0	0	1	0	0	0	1	0	0	2	0	0	0	0	194	12	0	0	0	4	0	0	0	0	0	10	0	0	0
Sub-7-0W-R2	Sub-7-0W	7	R2	D	3	ZB703	ZA504	28	0	0	0	46	0	0	0	0	0	0	51	0	0	0	2	0	0	0	1	0	0	0	10	0	0	0	85	0	0	0	0	3	0	0	0	0	0	0	0	0	0
Sub-7-12W-R2	Sub-7-12W	7	R2	D	2	ZB702	ZA504	14	0	0	0	0	0	0	0	0	0	0	12	0	0	0	3	0	0	0	1	0	0	0	8	0	0	0	122	2	0	0	0	4	0	0	0	0	0	0	0	0	0
Sub-7-24W-R2	Sub-7-24W	7	R2	D	1	ZB701	ZA504	17	0	0	0	2	0	0	0	0	0	0	15	0	0	0	2	0	0	0	2	0	0	0	4	0	0	0	108	10	0	0	0	2	0	0	0	0	0	0	0	0	0
Sub-6-0W-R2	Sub-6-0W	6	R2	E	12	ZA712	ZA505	0	0	0	0	127	0	0	0	0	0	0	103	0	0	0	16	0	0	1	0	0	0	0	21	0	1	0	124	29	0	0	2	1	0	0	0	0	0	0	0	0	0
Sub-6-12W-R2	Sub-6-12W	6	R2	E	11	ZA711	ZA505	0	0	0	0	35	0	0	0	0	0	0	102	0	0	0	7	0	0	0	0	0	0	0	20	0	0	0	86	6	0	0	4	3	0	0	0	0	0	0	0	0	0
Sub-6-24W-R2	Sub-6-24W	6	R2	E	10	ZA710	ZA505	0	0	0	0	22	0	0	0	0	0	0	55	0	0	0	7	0	0	0	1	0	0	0	32	0	4	0	99	28	0	0	5	0	0	0	0	0	0	0	0	0	0
Sub-5-0W-R2	Sub-5-0W	5	R2	F	5	ZA705	ZA506	0	0	1	0	0	0	0	0	0	0	0	44	0	0	2	3	0	2	0	0	0	0	0	0	0	0	0	32	0	0	0	0	0	0	0	0	0	0	0	0	0	0
Sub-4-0W-R2	Sub-4-0W	4	R2	B	7	ZA707	ZB502	0	0	0	0	1	0	0	0	0	0	0	0	0	0	0	0	0	0	0	0	0	0	0	0	0	0	0	7	0	0	0	0	0	0	0	0	0	0	0	0	0	0
Sub-3-0W-R2	Sub-3-0W	3	R2	D	6	ZB706	ZA504	0	0	1	0	167	0	0	0	0	0	0	104	0	0	0	4	0	0	0	0	0	4	5	1	0	0	0	23	4	0	0	0	0	0	0	0	0	0	0	0	0	0
Sub-2-0W-R2	Sub-2-0W	2	R2	G	4	ZA704	ZB507	0	0	0	0	65	0	0	0	0	0	0	27	0	0	0	9	0	2	0	0	0	0	0	0	0	0	0	39	0	2	0	0	0	0	0	0	0	0	0	0	0	0
MOC-2-R2	MOC-2-R2	NA	R2	H	12	ZB712	ZA508	0	0	0	0	0	0	0	0	0	0	0	0	0	0	0	0	0	0	0	0	0	0	0	0	0	0	0	0	0	0	0	0	0	0	0	0	0	0	0	0	0	0
MOC-3-R1	MOC-3-R1	NA	R1	H	12	ZA712	ZB508	0	0	0	0	0	0	0	0	0	0	0	0	0	0	0	0	0	0	0	0	0	0	0	0	0	0	0	0	0	0	0	0	0	0	0	0	0	0	0	0	0	0
MOC-3-R2	MOC-3-R2	NA	R2	H	12	ZA712	ZB508	0	0	0	0	0	0	0	0	0	0	0	0	0	0	0	0	0	0	0	0	0	0	0	0	0	0	0	0	0	0	0	0	0	0	0	0	0	0	0	0	0	0
MOC-4-1-R2	MOC-4-1-R2	NA	R2	H	8	ZA708	ZA508	0	0	0	0	0	0	0	0	0	0	0	0	0	0	0	0	0	0	0	0	0	0	0	0	0	0	0	0	0	0	0	0	0	0	0	0	0	0	0	0	0	0
MOC-4-R2	MOC-4-R2	NA	R2	H	12	ZB712	ZB508	0	0	0	0	0	0	0	0	0	0	0	0	0	0	0	0	0	0	0	0	0	0	0	0	0	0	0	0	0	0	0	0	0	0	0	0	0	0	0	0	0	0
[truncated: 205 more columns]
