# Supplementary material for: High-fat diet impact on intestinal cholesterol conversion by the microbiota and serum cholesterol levels
Source: iScience. 2023 Aug 21;26(9):107697. doi: 10.1016/j.isci.2023.107697 (PMC10485154; doi:10.1016/j.isci.2023.107697)
Supplement: Table S5. QIIME options, R and UNIX scripts and commands used for sequence processing and data analysis [file mmc5.xlsx]

## Sheet: Table S5
Table S5. QIIME options, R and UNIX scripts and commands used for sequence processing and data analysis
A detailed list of all QIIME options, UNIX and R scripts and commands used for sequence processing and data analysis is provided below.
# Preprocessing of sequence data
## A. KD cohort
## trimming the first an last base of each read with cutadapt 1.10 with Python 2.7.5
cutadapt -u 1 -o 01_Cutadapt_N_Trimming/trimmedN1.fastq MiSeq_Output/KetoPerformance-2016-16SrRNA_S1_L001_R1_001.fastq.gz
cutadapt -u -1 -o 01_Cutadapt_N_Trimming/trimmedN2.fastq 01_Cutadapt_N_Trimming/trimmedN1.fastq
cutadapt -u 1 -o 01_Cutadapt_N_Trimming/trimmedN3.fastq MiSeq_Output/KetoPerformance-2016-16SrRNA_S1_L001_R2_001.fastq.gz
cutadapt -u -1 -o 01_Cutadapt_N_Trimming/trimmedN4.fastq 01_Cutadapt_N_Trimming/trimmedN3.fastq
## extract barcodes (QIIME v 1.9.1)
extract_barcodes.py --input_type barcode_paired_end -m MappingFile/Mappingfile_16SrRNA_BC22.txt -a -f 01_Cutadapt_N_Trimming/trimmedN2.fastq -r 01_Cutadapt_N_Trimming/trimmedN4.fastq -o 02_extract_barcodes_Ntrimmed/ --bc1_len 11 --bc2_len 11
## merging raw trimmed reads (QIIME v 1.9.1)
join_paired_ends.py -f 02_extract_barcodes_Ntrimmed/reads1.fastq -r 02_extract_barcodes_Ntrimmed/reads2.fastq -b 02_extract_barcodes_Ntrimmed/barcodes.fastq -o 03_joined_paired_ends/
## demultiplexing (QIIME v 1.9.1)
split_libraries_fastq.py -i 03_joined_paired_ends/fastqjoin.join.fastq -o 04_split_libraries/ # Path to output directory -m MappingFile/Mappingfile_16SrRNA_BC22.txt -b 03_joined_paired_ends/fastqjoin.join_barcodes.fastq --barcode_type 22
## import read data as artifacts (QIIME2-2019.7)
qiime tools import --input-path seqs.fna --output-path artifacts/seqs.qza --type 'SampleData[Sequences]'
## dereplicate sequences (QIIME2-2019.7)
qiime vsearch dereplicate-sequences --i-sequences artifacts/seqs.qza --o-dereplicated-table artifacts/table.qza --o-dereplicated-sequences artifacts/req-seq.qza
## open-Reference OTU-Clustering (QIIME2-2019.7)
qiime vsearch cluster-features-open-reference --i-table artifacts/table.qza --i-sequences artifacts/req-seq.qza --i-reference-sequences database/97_otus_silva_132.qza --p-perc-identity 0.97 --p-strand both --o-clustered-table artifacts/silva/sil_table-or-97.qza --o-clustered-sequences artifacts/silva/sil_rep-seq-or-97.qza - -o-new-reference-sequences artifacts/silva/sil_new-ref-seqs-or-97.qza
## chimera checking (QIIME2-2019.7)
qiime vsearch uchime-denovo --i-table sil_table-or-97.qza --i-sequences sil_rep-seq-or-97.qza --output-dir chimera_checking/uchime-dn-out
qiime metadata tabulate --m-input-file chimera_checking/uchime-dn-out/stats.qza --o-visualization chimera_checking/uchime-dn-out/stats.qzv
qiime feature-table filter-features --i-table sil_table-or-97.qza --m-metadata-file chimera_checking/uchime-dn-out/nonchimeras.qza --o-filtered-table chimera_checking/uchime-dn-out/sil_table_cchecked.qza
qiime feature-table filter-seqs --i-data sil_rep-seq-or-97.qza --m-metadata-file chimera_checking/uchime-dn-out/nonchimeras.qza --o-filtered-data chimera_checking/uchime-dn-out/sil_rep-seq-or-97-cchecked.qza
qiime feature-table summarize --i-table chimera_checking/uchime-dn-out/sil_table_cchecked.qza --o-visualization chimera_checking/uchime-dn-out/sil_table_cchecked.qzv
## singelton and sequencing artifacts filtering (QIIME2-2019.7)
qiime feature-table filter-features --i-table chimera_checking/uchime-dn-out/sil_table_cchecked.qza --p-min-frequency 300 --o-filtered-table sil_table_filt300.qza
## split dataset based on body sites (QIIME2-2019.7)
qiime feature-table filter-samples --i-table sil_table_filt300.qza --m-metadata-file ../../Mappingfile_16SrRNA_BC22.txt --p-where "[Bodysite]='Stool'" --o-filtered-table stool_sil_table_filt300.qza
qiime feature-table filter-seqs --i-data chimera_checking/uchime-dn-out/sil_rep-seq-or-97-cchecked.qza --i-table stool_sil_table_filt300.qza --o-filtered-data sil_stool-rep-seqs-or-97.qza
## taxonomic analysis (QIIME2-2019.7)
qiime feature-classifier classify-sklearn --i-classifier silva-132-99-nb-classifier.qza --i-reads sil_stool-rep-seqs-or-97.qza --o-classification test_sil_cchecked_taxonomy.qza
qiime metadata tabulate --m-input-file sil_cchecked_taxonomy.qza --o-visualization sil_cchecked_taxonomy.qzv
qiime taxa barplot --i-table stool_sil_table_filt300.qza --i-taxonomy sil_cchecked_taxonomy.qza --m-metadata-file ../../Mappingfile_16SrRNA_BC22.txt --o-visualization stool_sil_cchecked_filt300_barplots.qzv
## phylogenetic tree (QIIME2-2019.7)
qiime phylogeny align-to-tree-mafft-fasttree --i-sequences sil_stool-rep-seqs-or-97.qza --o-alignment stool/tree/stool_align-rep-seqs.qza --o-masked-alignment stool/tree/stool_masked-align-rep-seqs.qza --o-tree stool/tree/stool_unrooted-tree.qza --o-rooted-tree stool/tree/stool_rooted-tree.qza
## core diversity analysis (QIIME2-2019.7)
qiime diversity core-metrics-phylogenetic --i-phylogeny stool/tree/stool_rooted-tree.qza --i-table stool_sil_table_filt300.qza --p-sampling-depth 1650 --m-metadata-file ../../Mappingfile_16SrRNA_BC22.txt --output-dir stool/filtered-core-metrics-results
## exporting feature tables for R anaylsis (QIIME2-2019.7)
qiime tools export --input-path filtered-core-metrics-results/rarefied_table.qza --output-path silva_stool_rarefied1650_table.biom
qiime taxa collapse --i-table filtered-core-metrics-results/rarefied_table.qza --p-level 6 --i-taxonomy sil_cchecked_taxonomy.qza --o-collapsed-table KD_silva_rarefied1650_filtered300_L6.txt
qiime taxa collapse --i-table filtered-core-metrics-results/rarefied_table.qza --p-level 2 --i-taxonomy sil_cchecked_taxonomy.qza --o-collapsed-table KD_silva_rarefied1650_filtered300_L2.txt
## removal of host DNA and mapping against the human genome hg38 bia bowtie v(2.2.5) implemented in the kneaddata (v.0.6.1) workflow
for file in *.fastq; do NAME=`basename ${file/.fastq/}` kneaddata -i $file --reference-db /mnt/nfs/virdi/nutrigenomics_data/db_references/human_ref/hg38/hg38_bowtie2_db --output kneaddata_output/$NAME --bypass-trim ; done
## B. CF cohort
## import read data as artifacts (QIIME2-2019.7)
qiime tools import --type 'SampleData[PairedEndSequencesWithQuality]' --input-path /export/projects/HR_data/0_RAW --input-format CasavaOneEightSingleLanePerSampleDirFmt --output-path imported_artifacts.qza
qiime tools import --type 'SampleData[PairedEndSequencesWithQuality]' --input-path /export/projects/HR_data/0_RAW_Batch_2 --input-format CasavaOneEightSingleLanePerSampleDirFmt --output-path imported_artifacts_2.qza
## denoise data with dada2 plugin (QIIME2-2019.7)
qiime dada2 denoise-paired --i-demultiplexed-seqs imported_artifacts.qza --p-trunc-len-f 280 --p-trunc-len-r 260 --p-trim-left-f 16 --p-trim-left-r 24 --o-table table-dada2.qza --o-representative-sequences rep-seqs-dada2.qza --o-denoising-stats stats-dada2.qza
qiime dada2 denoise-paired --i-demultiplexed-seqs imported_artifacts_2.qza --p-trunc-len-f 290 --p-trunc-len-r 220 --p-trim-left-f 16 --p-trim-left-r 24 --o-table 2table-dada2_3.qza --o-representative-sequences 2rep-seqs-dada2_3.qza --o-denoising-stats 2stats-dada2_3.qza
## merge sequencing runs
qiime feature-table group --i-table table-dada2_2.qza --m-metadata-file map_newNames_run1.txt --p-axis sample --m-metadata-column NewID --p-mode sum --output-dir table_r1_newID
qiime feature-table merge --i-tables table_r1_newID/grouped_table.qza table_r2_newID/grouped_table.qza --o-merged-table merged_table.qza
qiime feature-table merge-seqs --i-data 2rep-seqs-dada2_3.qza --i-data rep-seqs-dada2_2.qza --o-merged-data merged_rep-seqs.qza
## cluster sequences based on 99% similarity (QIIME2-2019.7)
qiime vsearch cluster-features-open-reference --i-table merged_table.qza --i-sequences merged_rep-seqs.qza --i-reference-sequences 99_otus_silva_132.qza --p-perc-identity 0.99 --o-clustered-table table-or-99.qza --o-clustered-sequences rep-seqs-or-99.qza --o-new-reference-sequences new-ref-seqs-or-99.qza
## phylogenetic tree (QIIME2-2019.7)
qiime phylogeny align-to-tree-mafft-fasttree --i-sequences rep-seqs-or-99.qza --o-alignment phylo_tree/aligned.rep-seqs.qza --o-masked-alignment phylo_tree/masked-aligned-rep-seqs.qza --o-tree phylo_tree/unrooted-tree.qza --o-rooted-tree phylo_tree/rooted-tree.qza
## singelton and sequencing artifacts filtering (QIIME2-2019.7)
qiime feature-table filter-features --i-table table-or-99.qza --p-min-frequency 62 --o-filtered-table table_filt_62.qza
## core diversity analysis (QIIME2-2019.7)
qiime diversity core-metrics-phylogenetic --i-phylogeny phylo_tree/rooted-tree.qza --i-table table_filt_62.qza --m-metadata-file map_collapsed.txt --p-sampling-depth 1650 --output-dir core_div_1650/
## taxonomic analysis (QIIME2-2019.7)
qiime feature-classifier classify-sklearn --i-classifier /mnt/nfs/virdi/nutrigenomics_data/db_references/qiime/silva/silva-132-99-nb-classifier.Q2019.7.qza --i-reads rep-seqs-or-99.qza --o-classification taxonomy.qza
qiime taxa barplot --i-table core_div_1650_manuscript/rarefied_table.qza --i-taxonomy taxonomy.manuscript.qza --m-metadata-file map_collapsed.txt --o-visualization taxa_bar_1650_rarefied_manuskript.qzv
## exporting feature tables for R anaylsis (QIIME2-2019.7)
qiime tools export --input-path core_div_1650/rarefied_table.qza --output-path rarefied1650_table.biom
qiime taxa collapse --i-table core_div_1650/rarefied_table.qza --p-level 6 --i-taxonomy taxonomy.qza --o-collapsed-table CF_silva_rarefied1650_filtered62_L6.txt
qiime taxa collapse --i-table core_div_1650/rarefied_table.qza --p-level 2 --i-taxonomy taxonomy.qza --o-collapsed-table CF_silva_rarefied1650_filtered62_L2.txt
qiime tools export --input-path core_div/rarefied_table.qza --output-path phyloseq
biom convert -i phyloseq/feature-table.biom -o phyloseq/otu_table.txt --to-tsv
qiime tools export --input-path taxonomy.qza --output-path phyloseq
qiime tools export --input-path phylo_tree/rooted-tree.qza --output-path phyloseq
## removal of host DNA and mapping against the human genome hg38 bia bowtie v(2.2.5) implemented in the kneaddata (v.0.6.1) workflow
for file in *.R1_001.fastq.gz; do NAME=`basename ${file/.fastq/}` READ2=`basename ${file/.R1_001.fastq.gz/.R2_001.fastq.gz}` kneaddata -i $file -i $READ2 --reference-db /mnt/nfs/virdi/nutrigenomics_data/db_references/human_ref/hg38/hg38_bowtie2_db --output kneaddata_output/$NAME --bypass-trim done
# Data Analysis with RStudio
## Load packages
library("tidyverse")
library("ggpubr")
library("devtools")
library("dplyr")
library("vegan")
library("ggplot2")
library("nortest")
library("biomformat")
library("reshape2")
library("RColorBrewer")
library("matrixStats")
library("colorRamps")
library("wesanderson")
library("data.table")
library("scales")
library("moments")
library("phyloseq")
library("lmerTest")
library("sjPlot")
library("emmeans")
library("effects")
library("ComplexHeatmap")
library("ggeffects")
library("ggpattern")
library("broom.mixed")
library("lm.beta")
## Colors
conv_color <- c("#000099","#FF9900", "#666666")
conv_color_post <- c("#000099", "#666666") # blue and grey
conv_color_faded4 <- c("#000099","#6666FF","#FF9900", "#FFCC66")
## Theme Settings
box_theme <- theme_classic(base_size = 35) +
theme(legend.position= "none",
strip.background = element_blank(),
strip.text.x = element_blank(),
axis.text.x = element_text(size=20,
colour = "black"),
axis.text.y = element_text(size=20, colour = "black"),
plot.title = element_text(lineheight=.8, face="bold", size=25, hjust = 0.5),
axis.title.y = element_text(size=25, colour = "black"),
axis.title.x = element_blank(),
axis.line.y = element_line(size=.1, colour="black"),
axis.line.x = element_line(size=.1, colour="black"))
box_theme_x <- theme_classic(base_size = 35) +
theme(legend.position= "none",
strip.background = element_blank(),
strip.text.x = element_blank(),
axis.text.x = element_text(size=20,
colour = "black"),
axis.text.y = element_text(size=20, colour = "black"),
plot.title = element_text(lineheight=.8, face="bold", size=25),
axis.title.y = element_text(size=25, colour = "black"),
axis.title.x = element_text(size=25, colour = "black"),
axis.line.y = element_line(size=.1, colour="black"),
axis.line.x = element_line(size=.1, colour="black"))
volcano_theme_x <- theme_classic(base_size = 35) +
theme(legend.position= "none",
strip.background = element_blank(),
strip.text.x = element_blank(),
axis.text.x = element_text(size=30,
colour = "black"),
axis.text.y = element_text(size=30, colour = "black"),
plot.title = element_text(lineheight=.8, face="bold", size=25),
axis.title.y = element_text(size=35, colour = "black"),
axis.title.x = element_text(size=35, colour = "black"),
axis.line.y = element_line(size=.1, colour="black"),
axis.line.x = element_line(size=.1, colour="black"))
facet_theme <- theme_classic(base_size = 35) +
theme(legend.position= "none",
strip.background = element_blank(),
strip.text.x = element_text(face="bold", size=20),
#strip.text.x = element_blank(),
axis.text.x = element_text(size=20,
colour = "black"),
axis.text.y = element_text(size=20, colour = "black"),
plot.title = element_text(lineheight=.8, face="bold", size=25, hjust = 0.5),
axis.title.y = element_text(size=25, colour = "black"),
axis.title.x = element_blank(),
axis.line.y = element_line(size=.1, colour="black"),
axis.line.x = element_line(size=.1, colour="black"))
facet_theme.x <- theme_classic(base_size = 35) +
theme(legend.position= "none",
strip.background = element_blank(),
strip.text.x = element_text(face="bold", size=20),
axis.text.x = element_text(size=20,
colour = "black"),
axis.text.y = element_text(size=20, colour = "black"),
plot.title = element_text(lineheight=.8, face="bold", size=25),
axis.title.y = element_text(size=25, colour = "black"),
axis.title.x = element_text(size=25, colour = "black"),
axis.line.y = element_line(size=.1, colour="black"),
axis.line.x = element_line(size=.1, colour="black"))
scatter_theme <- theme_classic(base_size = 35) +
theme(legend.position = "none",
aspect.ratio = 1,
strip.background = element_blank(),
strip.text.x = element_blank(),
axis.text.x = element_text(size=20,
colour = "black"),
axis.text.y = element_text(size=20, colour = "black"),
plot.title = element_text(lineheight=.8, face="bold", size=25),
axis.title.y = element_text(size=25, colour = "black"),
axis.title.x = element_text(size=25, colour = "black"),
axis.line.y = element_line(size=.2, colour="black"),
axis.line.x = element_line(size=.2, colour="black"))
scatter_theme_legend <- theme_classic(base_size = 35) +
theme(legend.position = "right",
legend.spacing = unit(1, "cm"),
aspect.ratio = 1,
strip.background = element_blank(),
strip.text.x = element_blank(),
axis.text.x = element_text(size=20,
colour = "black"),
axis.text.y = element_text(size=20, colour = "black"),
plot.title = element_text(lineheight=.8, face="bold", size=25),
axis.title.y = element_text(size=25, colour = "black"),
axis.title.x = element_text(size=25, colour = "black"),
axis.line.y = element_line(size=.2, colour="black"),
axis.line.x = element_line(size=.2, colour="black"))
## Load and prepare data
### A. KD cohort
#### 1.) KD cohort: assess dissimilarity between samples take on two consecutive days by Bray-Curtis Dissimilarity
otus.biom <- read_biom("KD_stool_rarefied1650_table.biom")
otus <- as.matrix(biom_data(otus.biom))
otus <- t(otus)
otu_relab<- sweep(otus, 1, rowSums(otus),'/')
map_div <- read.table("Mappingfile_16SrRNA_BC22.txt", sep = '\t', comment='', head=T)
rownames(map_div) <- map_div$SampleID
map_div <-map_div[,-c(1:3,10:18)]
common.ids <- intersect(rownames(map_div), rownames(otu_relab))
map_div <- map_div[common.ids,]
map_ST_div <- map_div[common.ids,]
otu_relab <- otu_relab[common.ids,]
dim(otu_relab)
d.bray_stool <-vegdist(otu_relab)
matrix.bray_stool <- as.matrix(d.bray_stool)
clean_distmat = function(distmat) {
col_names <- colnames(distmat)
row_names <- rownames(distmat)
distmat <- do.call(data.frame, lapply(distmat, function(x) replace(x, !is.finite(x), NA)))
colnames(distmat) <- col_names
rownames(distmat) <- row_names
return(distmat)
}
distmat_rm_upper_tri = function(distmat, rm_diag=FALSE) {
if (rm_diag==TRUE) {
distmat[upper.tri(distmat, diag = TRUE)] <- NA
} else {
distmat[upper.tri(distmat, diag = FALSE)] <- NA
}
return(distmat)
}
distmat_to_long = function(distmat, rm_diag = TRUE) {
require(reshape2)
distmat <- distmat_rm_upper_tri(distmat, rm_diag = rm_diag)
distmat <- reshape2::melt(
as.matrix(distmat),
varnames = c("row", "col"),
value.name = "distance",
na.rm = T,
as.is = T
)
return(distmat)
}
distmat_stool <- clean_distmat(as.data.frame(matrix.bray_stool))
distmat_stool <- distmat_to_long(distmat_stool, rm_diag= T)
distmat_stool <- dplyr::rename(distmat_stool, baseline=row)
distmat_stool$proband.baseline = str_split_fixed(as.character(distmat_stool$baseline), '[.]', 3)[,2]
distmat_stool$proband.col = str_split_fixed(as.character(distmat_stool$col), '[.]', 3)[,2]
distmat_stool = distmat_stool %>% filter(proband.col == proband.baseline)
# Dissimilarity between samples of day -2 and day 0
D2vsD0 <- filter(distmat_stool, grepl('*.2U1', distmat_stool$col) & grepl('*.0U1', distmat_stool$baseline))
D40vsD42 <- filter(distmat_stool, grepl('*.2U2', distmat_stool$col) & grepl('*.0U2', distmat_stool$baseline))
D82vsD84 <- filter(distmat_stool, grepl('*.2U3', distmat_stool$col) & grepl('*.0U3', distmat_stool$baseline))
distmat_2d <- bind_rows(D2vsD0, D40vsD42, D82vsD84)
distmat_2d['comp'] = '2d'
# Dissimilarity between samples PRE vs POST (day -2 to day 40, day -2 to day 42, day 0 to day 40, day 0 to day 42)
D2vsD40 <- filter(distmat_stool, grepl('*.2U1', distmat_stool$col) & grepl('*.2U2', distmat_stool$baseline))
D2vsD42 <- filter(distmat_stool, grepl('*.2U1', distmat_stool$col) & grepl('*.0U2', distmat_stool$baseline))
D0vsD40 <- filter(distmat_stool, grepl('*.0U1', distmat_stool$col) & grepl('*.2U2', distmat_stool$baseline))
D0vsD42 <- filter(distmat_stool, grepl('*.0U1', distmat_stool$col) & grepl('*.0U2', distmat_stool$baseline))
distmat_pre_post <- bind_rows(D2vsD40, D2vsD42, D0vsD40, D0vsD42)
distmat_pre_post['comp'] = 'pre_vs_post'
distmat_ll <- bind_rows(distmat_2d, distmat_pre_post)
distmat_ll$comp <- factor(distmat_ll$comp, levels=c("2d", "pre_vs_post"))
pairwise.wilcox.test(distmat_ll$distance, distmat_ll$comp, p.adjust.method = 'BH', paired = F)
pdf("KD_stool_BCD_perProband.pdf",width = 7, height = 5)
ggplot(distmat_ll,
aes(x=comp, y=distance)) +
#color= Time)) +
geom_boxplot(lwd=1, width=0.5, outlier.shape = NA)+
geom_jitter(width = 0.2, size = 2.5,fill= "#333333")+
xlab(element_blank()) +
ylab('Bray-Curtis dissimilarity') +
scale_x_discrete(labels=c("2d" = "between \n2 days", "pre_vs_post" = "pre vs\npost",
"post_vs_fwu" = "post vs\nfollow up", "pre_vs_fwu" = "pre vs\nfollow up"))+
box_theme
dev.off()
#### 2.) KD cohort: calculate mean per time point of samples take on two consecutive days
a.) Biom file
map_ST_merge <- merge(map_div, otus, by = 0)
## PRE
pre <- filter(map_ST_merge, Time == "PRE")
otu_means_pre <- aggregate(pre[, 8:1222], list(pre$Proband), mean)
otu_means_pre <- dplyr::rename(otu_means_pre, Proband=Group.1)
otu_means_pre <- add_column(otu_means_pre, Time = "PRE", .after = 1)
## POST
post <- filter(map_ST_merge, Time == "POST")
otu_means_post <- aggregate(post[, 8:1222], list(post$Proband), mean)
otu_means_post <- add_column(otu_means_post, Time = "POST", .after = 1)
otu_means_post <- dplyr::rename(otu_means_post, Proband=Group.1)
## FOLLOW-UP
fwu <- filter(map_ST_merge, Time == "FOLLOW-UP")
otu_means_fwu <- aggregate(fwu[, 8:1222], list(fwu$Proband), mean)
otu_means_fwu <- add_column(otu_means_fwu, Time = "FOLLOW-UP", .after = 1)
otu_means_fwu <- dplyr::rename(otu_means_fwu, Proband=Group.1)
otu_means <- data_frame()
otu_means <- bind_rows(otu_means_pre, otu_means_post, otu_means_fwu)
otu_means <- mutate(otu_means, SampleID_mean = paste(Proband, Time, sep = "."))
otu_means<- otu_means %>% dplyr::select(SampleID_mean, everything())
b.) Taxa count table
rar_KD_L6 <- read.table("KD_L6.txt", sep = '\t', comment='', head=T)
L6_st <- rar_KD_L6
#calculate the mean per time point
## PRE
L6_pre <- filter(L6_st, Timepoint == "PRE")
otu_means_pre <- aggregate(L6_pre[, 2:198], list(L6_pre$Proband), mean)
otu_means_pre <- dplyr::rename(otu_means_pre, Proband=Group.1)
otu_means_pre <- add_column(otu_means_pre, Time = "PRE", .after = 1)
## POST
L6_post <- filter(L6_st, Timepoint == "POST")
otu_means_post <- aggregate(L6_post[, 2:198], list(L6_post$Proband), mean)
otu_means_post <- add_column(otu_means_post, Time = "POST", .after = 1)
otu_means_post <- dplyr::rename(otu_means_post, Proband=Group.1)
## FOLLOW-UP
L6_fwu <- filter(L6_st, Timepoint == "FOLLOW-UP")
otu_means_fwu <- aggregate(L6_fwu[, 2:198], list(L6_fwu$Proband), mean)
otu_means_fwu <- add_column(otu_means_fwu, Time = "FOLLOW-UP", .after = 1)
otu_means_fwu <- dplyr::rename(otu_means_fwu, Proband=Group.1)
otu_means <- data_frame()
otu_means <- bind_rows(otu_means_pre, otu_means_post, otu_means_fwu)
otu_means <- mutate(otu_means, SampleID_mean = paste(Proband, Time, sep = "."))
otu_means<- otu_means %>% dplyr::select(SampleID_mean, everything())
rare_mean_L6 <- otu_means
### B. CF cohort
#### 1.) Batch effect assessment of CF cohort sequencing runs
##### a.) Load data
otu <- read.table(file = "otu_table.txt", header = TRUE, row.names = 1)
taxonomy <- read.csv("taxonomy.tsv", sep = "\t", row.names = 1)
taxonomy <- as.matrix(taxonomy)
phy_tree <- read_tree("CF_collapsed_rooted_tree.nwk")
map_phylo <- read.table("map_phyloseq.txt", sep = '\t', comment='', head=T, row.names = 1)
collapsed.biom <- read_biom("rarefied1650_table.biom")
OTU <- otu_table(otu, taxa_are_rows = TRUE)
TAX <- tax_table(taxonomy)
META <- sample_data(map_phylo)
taxa_names(TAX)
taxa_names(OTU)
taxa_names(phy_tree)
sample_names(OTU)
sample_names(META)
common.ids <- intersect(sample_names(OTU), sample_names(META))
ps <- phyloseq(OTU, TAX, META, phy_tree)
ASV_coll <- as.matrix(biom_data(collapsed.biom))
ASV_coll <- t(ASV_coll)
rownames(map_phylo) <- map_phylo$mergeID
common.ids <- intersect(rownames(map_phylo), rownames(ASV_coll))
map_phylo <- map_phylo[common.ids,]
ASV_coll <- ASV_coll[common.ids,]
##### b.) run batch effect analysis
ASV_relab <- sweep(ASV_coll, 1,
rowSums(ASV_coll), '/')
d.bray_entire <-vegdist(ASV_relab, na.rm = T, method = "bray")
matrix.bray_entire <- as.matrix(d.bray_entire)
distmat_entire <- clean_distmat(as.data.frame(matrix.bray_entire))
distmat_entire <- distmat_to_long(distmat_entire, rm_diag= T)
reps <- filter(map_collapsed_div, Type =="rep")
# filter b-div values for only replicate samples
reps_div_pair <- data.frame()
wanted_variable = c('002','003','004','006','012','014','017','020','027','032','036','037','038','039',
'043','047','048','062','063','071','072','081','083','084','100')
##Loop for O
for(x in wanted_variable){
reps_div_pair <- rbind(reps_div_pair , (filter(distmat_entire,grepl(x, distmat_entire$row)& grepl(x, distmat_entire$col))))
}
# filter b-div values for only replicate samples for each samples and against other samples
tmp <-as.data.frame(str_split_fixed(as.character(reps_div_pair $row), '[-]', 4))
reps_div_pair $row.base <- paste(tmp$V1, tmp$V2,tmp$V3, sep = "-")
tmp <-as.data.frame(str_split_fixed(as.character(reps_div_pair $col), '[-]', 4))
reps_div_pair $col.base <- paste(tmp$V1, tmp$V2,tmp$V3, sep = "-")
itself <- reps_div_pair %>% filter(row.base==col.base)
itself <- add_column(itself, comp = "itself", .after = 5)
intraindiv <- reps_div_pair %>% filter(!row.base==col.base)
intraindiv <- add_column(intraindiv, comp = "intraindiv", .after = 5)
itself_intraind <- rbind(itself, intraindiv)
itself_intraind$comp <- factor(itself_intraind$comp, levels = c("itself", "intraindiv"))
pdf("BCD_replicates_intra.pdf",width=7, height=5)
ggplot(itself_intraind, aes(x=comp, y=distance)) +
geom_boxplot(lwd=1, width=0.5, outlier.shape = NA)+
geom_jitter(width = 0.2, size = 2.5,fill= "#333333")+
xlab(element_blank()) +
ylab('Bray Curtis Distance') +
scale_x_discrete(labels=c("itself" = "against itself", "intraindiv" = "within individual")) +
facet +
stat_compare_means(method = "wilcox.test", label = "p.signif", label.x = 1.4)+
box_theme
dev.off()
reps_div_p1 <- data.frame()
reps_div_p2 <- data.frame()
wanted_variable = c('002','003','004','006','012','014','017','020','027','032','036','037','038','039',
'043','047','048','062','063','071','072','081','083','084','100')
for(x in wanted_variable){
reps_div_p1 <- rbind(reps_div_p1, (filter(distmat_entire,grepl(x, distmat_entire$row))))
}
for(x in wanted_variable){
reps_div_p2 <- rbind(reps_div_p2, (filter(reps_div_p1,grepl(x, reps_div_p1$col))))
}
# filter b-div values for all replicates between individuals
tmp <-as.data.frame(str_split_fixed(as.character(reps_div_p2 $row), '[-]', 4))
reps_div_p2 $row.base <- paste(tmp$V1, tmp$V2, sep = "-")
tmp <-as.data.frame(str_split_fixed(as.character(reps_div_p2 $col), '[-]', 4))
reps_div_p2 $col.base <- paste(tmp$V1, tmp$V2,sep = "-")
interindiv <- reps_div_p2 %>% filter(!row.base==col.base)
interindiv <- add_column(interindiv, comp = "interindiv", .after = 5)
itself_interind <- rbind(itself, interindiv)
itself_interind$comp <- factor(itself_interind$comp, levels = c("itself", "interindiv"))
pdf("BCD_replicates_inter.pdf",width=7, height=5)
ggplot(itself_interind, aes(x=comp, y=distance)) +
geom_boxplot(lwd=1, width=0.5, outlier.shape = NA)+
geom_jitter(width = 0.2, size = 2.5,fill= "#333333")+
xlab(element_blank()) +
ylab('Bray Curtis Distance') +
scale_x_discrete(labels=c("itself" = "against itself", "interindiv" = "against others")) +
facet +
stat_compare_means(method = "wilcox.test", label = "p.signif", label.x = 1.4)+
box_theme
dev.off()
## PCoA of replicates per run
common.ids.relab <- intersect(rownames(reps), rownames(ASV_relab))
ASV_PCA_reps <- ASV_relab[common.ids.relab,]
### Bray Curtis Diss
reps_bray <-vegdist(ASV_PCA_reps, na.rm = T, method = "bray")
pcoa.bray <- cmdscale(reps_bray, k=2, eig = TRUE)
# Generate percentages % for axis (5 PCoA axis)
explainvar1 <- round(pcoa.bray$eig[1]/sum(pcoa.bray$eig), 3)*100 # 10.7
explainvar2 <- round(pcoa.bray$eig[2]/sum(pcoa.bray$eig), 3)*100 # 8.6
pcoa_BC_map <- merge(reps,pcoa.bray$points, by = 0)
rownames(pcoa_BC_map) <- pcoa_BC_map[,1]
pcoa_BC_map <- pcoa_BC_map[,-1]
pcoa_BC_map$run <-as.character(pcoa_BC_map$run)
runs <- c("#669966", "#CC6666", "#336699")
pdf("PCoA_BC_reps_run.pdf", width = 9)
ggplot(pcoa_BC_map, aes(V1, V2, color=run))+
geom_point(size=3)+
scale_color_manual(values = brewer.pal(3,"Dark2"))+
#stat_ellipse(geom = "polygon", alpha = .1,
# aes(fill = run))+
ggtitle("Bray Curtis Dissimilarity")+
xlab(paste("PCoA 1 (" ,explainvar1, "%)", sep = "")) +
ylab(paste("PCoA 2 (" ,explainvar2, "%)", sep = "")) +
scatter_legend
dev.off()
anosim(reps_bray, grouping = pcoa_BC_map$run, permutations = 999)
pdf("PCoA_BC_reps_Proband.pdf", width = 9)
ggplot(pcoa_BC_map, aes(V1, V2, color=Name))+
geom_point(size=3)+
#scale_color_manual(values = brewer.pal(3,"Dark2"))+
#stat_ellipse(geom = "polygon", alpha = .1,
# aes(fill = run))+
ggtitle("Bray Curtis Dissimilarity")+
xlab("PC1") + ylab("PC2") +
scatter_legend
dev.off()
anosim(reps_bray, grouping = pcoa_BC_map$Name, permutations = 999)
pdf("PCoA_BC_reps_MergedID.pdf", width = 9)
ggplot(pcoa_BC_map, aes(V1, V2, color=mergeID))+
geom_point(size=3)+
#scale_color_manual(values = brewer.pal(3,"Dark2"))+
#stat_ellipse(geom = "polygon", alpha = .1,
# aes(fill = run))+
ggtitle("Bray Curtis Dissimilarity")+
xlab(paste("PCoA 1 (" ,explainvar1, "%)", sep = "")) +
ylab(paste("PCoA 2 (" ,explainvar2, "%)", sep = "")) +
facet
dev.off()
anosim(reps_bray, grouping = pcoa_BC_map$mergeID, permutations = 999)
dist_methods = dist_methods[-which(dist_methods=="ANY")]
plist <- vector("list", length(dist_methods))
names(plist) = dist_methods
for( i in dist_methods ){
iDist <- distance(ps, method=i)
iMDS <- ordinate(ps, "MDS", distance=iDist)
p <- NULL
p <- plot_ordination(ps, iMDS, color="run", shape="diet")
p <- p + ggtitle(paste("MDS using distance method ", i, sep=""))
plist[[i]] = p
}
# creates a dataframe with the listes distances
df = ldply(plist, function(x) x$data)
names(df)[1] <- "distance"
df$run2 <- as.factor(df$run)
p = ggplot(df, aes(Axis.1, Axis.2, color=run2, shape=diet))
p = p + geom_point(size=1, alpha=0.5)
p = p + facet_wrap(~distance, scales="free")
p = p + ggtitle("MDS on various distance metrics for different sequencing runs")
pdf("PCoA_run_bias_multiple_distances.pdf", width = 15, height = 12)
p
dev.off()
print(plist[["bray"]])
##### c.) merging of technical replicates
# biom file
map_merged <- read.table("map_Rep.merged_R.txt", sep = '\t', comment='', head=T, row.names = 1)
unique <- filter(map_merged, !Type =="rep")
unique <- rownames_to_column(unique, "mergeID")
unique_coll <- filter(map_collapsed, !Type =="rep")
common.ids <- intersect(unique$mergeID, unique_coll$mergeID)
not.common.ids <- anti_join(unique, unique_coll, by = "mergeID")
reps <- filter(map_collapsed, Type =="rep")
common.ids <- intersect(rownames(reps), rownames(ASV_coll))
reps <- reps[common.ids,]
ASV_reps <- ASV_coll[common.ids,]
dim(ASV_reps)
ASV_map_rep <- merge(reps, ASV_reps, by =0)
ASV_rep_means <- aggregate(ASV_map_rep[, 25:2019], list(ASV_map_rep$mergeID), mean)
ASV_rep_means <- dplyr::rename(ASV_rep_means, mergeID=Group.1)
rep_tmp <- merge(map_merged, ASV_rep_means, by.x =0, by.y = "mergeID")
rep_tmp <- dplyr::rename(rep_tmp, mergeID=Row.names)
common.ids <- intersect(unique_coll$NewID, rownames(ASV_coll))
ASV_unique <- ASV_coll[common.ids,]
dim(ASV_unique)
unique_tmp <- merge(unique_coll, ASV_unique, by.x ="NewID", by.y = 0)
unique_tmp <- unique_tmp[,-c(1:3,7,9,10,22,23)]
ASV_map_merged <- rbind(unique_tmp, rep_tmp)
rownames(ASV_map_merged) <- ASV_map_merged$mergeID
ASVs_merged <- ASV_map_merged[,-c(1:15)]
dim(ASVs_merged)
map_merged <- rownames_to_column(map_merged, "mergeID")
not.common.ids <- anti_join(map_merged, ASV_map_merged, by = "mergeID")
table(filter(ASV_mean_map, cohort == "KD" & Time == "PRE")$converter)
table(filter(ASV_mean_map, cohort == "CF" & Time == "PRE")$converter)
# Taxa count tables
## L2
L2 <- read.table("CF_silva_rarefied1650_filtered62_L2.txt", sep = '\t', comment='', head=T)
tmp <- filter(L2, Type =="rep")
tmp <- aggregate(tmp[, 25:35], list(tmp$mergeID), mean)
tmp <- dplyr::rename(tmp, mergeID=Group.1)
rep_tmp <- merge(map_merged, tmp, by ="mergeID")
tmp2 <- filter(L2, !Type =="rep")
tmp2 <- tmp2[,c(5,25:35)]
unique_tmp <- merge(map_merged, tmp2, by ="mergeID")
L2_merged <- rbind(rep_tmp, unique_tmp)
rownames(L2_merged) <- L2_merged$mergeID
## L6
L6 <- read.table("CF_silva_rarefied1650_filtered62_L6.txt", sep = '\t', comment='', head=T)
tmp <- filter(L6, Type =="rep")
tmp <- aggregate(tmp[, 25:271], list(tmp$mergeID), mean)
tmp <- dplyr::rename(tmp, mergeID=Group.1)
rep_tmp <- merge(map_merged, tmp, by ="mergeID")
tmp2 <- filter(L6, !Type =="rep")
tmp2 <- tmp2[,c(5,25:271)]
unique_tmp <- merge(map_merged, tmp2, by ="mergeID")
L6_merged <- rbind(rep_tmp, unique_tmp)
rownames(L6_merged) <- L6_merged$mergeID
#### C.) Load metadata
KD_meta <- read.table("metadata_KD.txt", sep = '\t', comment='', head=T)
KD_meta <- dplyr::rename(KD_meta, SampleID=SampleID_mean)
KD_meta$Proband <- as.character(KD_meta$Proband)
KD_meta$Time <- as.character(KD_meta$Time)
KD_meta$Weeks <- KD_meta$Time
KD_meta <- KD_meta %>%
mutate(Weeks = replace(Weeks, Weeks == "PRE", 0))
KD_meta <- KD_meta %>%
mutate(Weeks = replace(Weeks, Weeks == "POST", 6))
KD_meta[,"Study"] <- "KD"
CF_meta <- read.table("metadata_CF.txt", sep = '\t', comment='', head=T)
CF_meta <- dplyr::rename(CF_meta, SampleID=mergeID)
CF_meta <- dplyr::rename(CF_meta, Proband=Name)
CF_meta$Weeks <- CF_meta$Time
CF_meta[,"Study"] <- "CF"
CF_meta$Time <- "POST"
CF_meta <- CF_meta %>%
mutate(Time = replace(Time, Weeks == 0, "PRE"))
CF_meta <- CF_meta %>%
mutate(Weeks = replace(Weeks, Weeks == "12", 48))
CF_meta <- CF_meta %>%
mutate(Weeks = replace(Weeks, Weeks == "9", 36))
CF_meta <- CF_meta %>%
mutate(Weeks = replace(Weeks, Weeks == "6", 24))
CF_meta <- CF_meta %>%
mutate(Weeks = replace(Weeks, Weeks == "3", 12))
### C. Combine data of both cohorts
#### 1.) Merge metadata ob both cohorts
merge_meta <- rbind(KD_meta, CF_meta)
merge_meta$SampleID <- as.character(merge_meta$SampleID)
#### 2.) Calculate LDL/HDL and TG/HDL ratio
merge_meta$LDL.HDL <- merge_meta$LDL / merge_meta$HDL
merge_meta$TG.HDL <- merge_meta$TG / merge_meta$HDL
#### 3.) Add metadata and taxonomic data
CF_counts <- L6_merged[,-c(2:15)]
CF_counts <- dplyr::rename(CF_counts, SampleID=mergeID)
KD_counts <- dplyr::rename(rare_mean_L6, SampleID=SampleID_mean)
# bind both dataframe with not fully matched colnames, filling in non-overlapping columns with 0
merge_counts <- smartbind(KD_counts[,-c(2:3)], CF_counts, fill = 0)
#Merge taxa and map and filter samples
L6_count_final <- merge(merge_meta, merge_counts, by = "SampleID")
#### 4.) Calculate the mean of POST CF cohort samples
Since for CF cohort multiple POST samples are available the mean is calculated between the samples.
L6_tmp <- filter(L6_count_final, cohort == "CF")
L6_tmp2 <- filter(L6_tmp, Time == "POST")
tmp <- L6_tmp2[,c(2:3,14,17,19)]
tmp = tmp[!duplicated(tmp$Subject),]
a <- as.data.frame(table(L6_tmp2$Subject)) # 91 different subjects
L6_tmp2 <- aggregate(L6_tmp2[, c(4:12,20:342)], list(L6_tmp2$Subject), mean)
L6_tmp2 <- dplyr::rename(L6_tmp2, Subject=Group.1)
L6_tmp2 <- merge(tmp, L6_tmp2, by = "Subject")
L6_tmp2$SampleID <- paste(L6_tmp2$Subject, "-", L6_tmp2$Time) #, 57 samples less due to mean merging of individuals
L6_tmp <- filter(L6_tmp, Time == "PRE")
L6_tmp <- L6_tmp[,-15]
L6_tmp2 <- rbind(L6_tmp, L6_tmp2)
L6_tmp <- filter(L6_count_final, cohort == "KD")
L6_tmp <- L6_tmp[,-c(13,15,16,18)]
L6_mean_counts <- rbind(L6_tmp, L6_tmp2)
dim(L6_mean_counts)
#### 5.) Add converter type classification
tmp1 <- filter(L6_mean_counts, Coprostanol.Cholesterol<0.5)
tmp1["conv_mean"] = "low"
tmp2 <- filter(L6_mean_counts, Coprostanol.Cholesterol>2)
tmp2["conv_mean"] = "high"
tmp3 <- filter(L6_mean_counts, Coprostanol.Cholesterol>0.5)
tmp3 <- filter(tmp3, Coprostanol.Cholesterol<2)
tmp3["conv_mean"] = "nc"
L6_mean_counts <- rbind(tmp1, tmp2, tmp3)
L6_mean_counts <-L6_mean_counts %>% relocate(conv_mean, .after= Subject)
#### 6.) Final metadata frame with mean CF POST samples
meta_mean_final <- L6_mean_counts[,c(1:54)]
table(filter(meta_mean_final, cohort == "KD" & Time == "PRE")$converter)
table(filter(meta_mean_final, cohort == "CF" & Time == "PRE")$converter)
#### 7.) Calculate relative abundance
rownames(L6_mean_counts) <- L6_mean_counts$SampleID
L6_mean_counts <- L6_mean_counts[,-1]
merge_counts_ps <- L6_mean_counts + 0.001
merge_relab_all <- sweep(merge_counts_ps[,1:317], 1,
rowSums(merge_counts_ps[1:317]), '/')
L6_mean_final <- merge(meta_mean_final, merge_relab_all, by.x = "SampleID", by.y = 0)
table(filter(L6_mean_final, cohort == "KD" & Time == "PRE")$converter)
table(filter(L6_mean_final, cohort == "CF" & Time == "PRE")$converter)
## Data Analyses
### A. Descriptive Statstics
#### Sppl. Table S1
merge_counts <- smartbind(KD_counts[,-c(2:3)], CF_counts, fill = 0)
desc_df <- merge(merge_meta, merge_counts, by.x = "SampleID", by.y= 0, all=T)
table(filter(desc_df, Time == "PRE")$Study)
table(filter(desc_df, Weeks == "6")$Study)
table(filter(desc_df, Weeks == "12")$Study)
table(filter(desc_df, Weeks == "24")$Study)
table(filter(meta_mean_final, Time == "PRE")$cohort)
table(filter(meta_mean_final, Weeks == "12")$cohort)
table(filter(meta_mean_final, Weeks == "24")$cohort)
map_PRE <- filter(meta_mean_final, Time == "PRE")
map_PRE$BMI <- as.numeric(levels(map_PRE$BMI))[map_PRE$BMI]
map_PRE_melt <- reshape2::melt(map_PRE, id=c("SampleID", "Subject", "Time", "converter", "conv_base", "diet", "Weeks", "Sex", "cohort"))
map_PRE_melt$value<- as.numeric(map_PRE_melt$value)
colnames <-colnames(map_PRE[,c(8,10:11,13:36)])
wilcoxon<- data.frame()
for( i in unique(colnames)) {
tmp <- filter(map_PRE_melt, variable== i)
tmp <- filter(tmp, !is.na(variable))
a <- pairwise.wilcox.test(tmp$value, tmp$cohort, p.adjust.method = 'BH',
paired = F, na.action(na.omit))
temp_result <- distmat_to_long(a$p.value, rm_diag = F) %>% dplyr::rename(p_value = distance)
temp_result <- add_column(temp_result, taxa= i , .before=1)
wilcoxon <- bind_rows(wilcoxon, temp_result)
}
write.table(wilcoxon, file = 'wilcoxon_Cohort_comparisons_PRE.txt',
sep = "\t",quote = FALSE,
row.names = FALSE)
cohorts_PRE <- filter(meta_mean_final, Time == "PRE")
mean(filter(cohorts_PRE, cohort == "CF" & !is.na(age))$age)
mean(filter(cohorts_PRE, cohort == "CF" & !is.na(BMI))$BMI)
mean(filter(cohorts_PRE, cohort == "CF"& !is.na(weight))$weight)
mean(filter(cohorts_PRE, cohort == "CF"& !is.na(fast_HDL))$fast_HDL)
mean(filter(cohorts_PRE, cohort == "CF"& !is.na(fast_LDL_HDL))$fast_LDL_HDL)
mean(filter(cohorts_PRE, cohort == "CF"& !is.na(fast_LDL_HDL))$fast_LDL_HDL)
mean(filter(cohorts_PRE, cohort == "CF"& !is.na(LDL.HDL))$LDL.HDL)
mean(filter(cohorts_PRE, cohort == "CF"& !is.na(TG.HDL))$TG.HDL)
mean(filter(cohorts_PRE, cohort == "CF"& !is.na(fast_TG))$fast_TG)
mean(filter(cohorts_PRE, cohort == "CF"& !is.na(Coprostanol))$Coprostanol)
mean(filter(cohorts_PRE, cohort == "CF"& !is.na(fast_gluc))$fast_gluc)
mean(filter(cohorts_PRE, cohort == "CF"& !is.na(fast_LDL))$fast_LDL)
mean(filter(cohorts_PRE, cohort == "CF"& !is.na(Cholesterol))$Cholesterol)
mean(filter(cohorts_PRE, cohort == "CF"& !is.na(fast_chol))$fast_chol)
mean(filter(cohorts_PRE, cohort == "CF"& !is.na(Cop_Chol_ratio))$Cop_Chol_ratio)
mean(filter(cohorts_PRE, cohort == "CF"& !is.na(Sitosterol))$Sitosterol)
mean(filter(cohorts_PRE, cohort == "CF"& !is.na(X5b.sitostanol))$X5b.sitostanol)
mean(filter(cohorts_PRE, cohort == "CF"& !is.na(Campesterol))$Campesterol)
mean(filter(cohorts_PRE, cohort == "CF"& !is.na(Acetate))$Acetate)
mean(filter(cohorts_PRE, cohort == "CF"& !is.na(Propionate))$Propionate)
mean(filter(cohorts_PRE, cohort == "CF"& !is.na(Butyrate))$Butyrate)
mean(filter(cohorts_PRE, cohort == "CF"& !is.na(Iso.Butyrate))$Iso.Butyrate)
mean(filter(cohorts_PRE, cohort == "CF"& !is.na(Glucose))$Glucose)
mean(filter(cohorts_PRE, cohort == "CF"& !is.na(Insulin))$Insulin)
mean(filter(cohorts_PRE, cohort == "CF"& !is.na(BHB))$BHB)
sd(filter(cohorts_PRE, cohort == "CF" & !is.na(age))$age)
sd(filter(cohorts_PRE, cohort == "CF" & !is.na(BMI))$BMI)
sd(filter(cohorts_PRE, cohort == "CF"& !is.na(weight))$weight)
sd(filter(cohorts_PRE, cohort == "CF"& !is.na(fast_HDL))$fast_HDL)
sd(filter(cohorts_PRE, cohort == "CF"& !is.na(fast_LDL_HDL))$fast_LDL_HDL)
sd(filter(cohorts_PRE, cohort == "CF"& !is.na(LDL.HDL))$LDL.HDL)
sd(filter(cohorts_PRE, cohort == "CF"& !is.na(TG.HDL))$TG.HDL)
sd(filter(cohorts_PRE, cohort == "CF"& !is.na(fast_TG))$fast_TG)
sd(filter(cohorts_PRE, cohort == "CF"& !is.na(Coprostanol))$Coprostanol)
sd(filter(cohorts_PRE, cohort == "CF"& !is.na(fast_gluc))$fast_gluc)
sd(filter(cohorts_PRE, cohort == "CF"& !is.na(fast_LDL))$fast_LDL)
sd(filter(cohorts_PRE, cohort == "CF"& !is.na(Cholesterol))$Cholesterol)
sd(filter(cohorts_PRE, cohort == "CF"& !is.na(fast_chol))$fast_chol)
sd(filter(cohorts_PRE, cohort == "CF"& !is.na(Coprostanol.Cholesterol))$Coprostanol.Cholesterol)
sd(filter(cohorts_PRE, cohort == "CF"& !is.na(Sitosterol))$Sitosterol)
sd(filter(cohorts_PRE, cohort == "CF"& !is.na(X5b.sitostanol))$X5b.sitostanol)
sd(filter(cohorts_PRE, cohort == "CF"& !is.na(Campesterol))$Campesterol)
sd(filter(cohorts_PRE, cohort == "CF"& !is.na(Acetate))$Acetate)
sd(filter(cohorts_PRE, cohort == "CF"& !is.na(Propionate))$Propionate)
sd(filter(cohorts_PRE, cohort == "CF"& !is.na(Butyrate))$Butyrate)
sd(filter(cohorts_PRE, cohort == "CF"& !is.na(Iso.Butyrate))$Iso.Butyrate)
sd(filter(cohorts_PRE, cohort == "CF"& !is.na(Glucose))$Glucose)
sd(filter(cohorts_PRE, cohort == "CF"& !is.na(Insulin))$Insulin)
sd(filter(cohorts_PRE, cohort == "CF"& !is.na(BHB))$BHB)
mean(filter(cohorts_PRE, cohort == "KD" & !is.na(age))$age)
mean(filter(cohorts_PRE, cohort == "KD" & !is.na(BMI))$BMI)
mean(filter(cohorts_PRE, cohort == "KD"& !is.na(weight))$weight)
mean(filter(cohorts_PRE, cohort == "KD"& !is.na(fast_HDL))$fast_HDL)
mean(filter(cohorts_PRE, cohort == "KD"& !is.na(fast_LDL_HDL))$fast_LDL_HDL)
mean(filter(cohorts_PRE, cohort == "KD"& !is.na(fast_TG))$fast_TG)
mean(filter(cohorts_PRE, cohort == "KD"& !is.na(LDL.HDL))$LDL.HDL)
mean(filter(cohorts_PRE, cohort == "KD"& !is.na(TG.HDL))$TG.HDL)
mean(filter(cohorts_PRE, cohort == "KD"& !is.na(Coprostanol))$Coprostanol)
mean(filter(cohorts_PRE, cohort == "KD"& !is.na(fast_gluc))$fast_gluc)
mean(filter(cohorts_PRE, cohort == "KD"& !is.na(fast_LDL))$fast_LDL)
mean(filter(cohorts_PRE, cohort == "KD"& !is.na(Cholesterol))$Cholesterol)
mean(filter(cohorts_PRE, cohort == "KD"& !is.na(fast_chol))$fast_chol)
mean(filter(cohorts_PRE, cohort == "KD"& !is.na(Cop_Chol_ratio))$Cop_Chol_ratio)
mean(filter(cohorts_PRE, cohort == "KD"& !is.na(Sitosterol))$Sitosterol)
mean(filter(cohorts_PRE, cohort == "KD"& !is.na(X5b.sitostanol))$X5b.sitostanol)
mean(filter(cohorts_PRE, cohort == "KD"& !is.na(Campesterol))$Campesterol)
mean(filter(cohorts_PRE, cohort == "KD"& !is.na(Acetate))$Acetate)
mean(filter(cohorts_PRE, cohort == "KD"& !is.na(Propionate))$Propionate)
mean(filter(cohorts_PRE, cohort == "KD"& !is.na(Butyrate))$Butyrate)
mean(filter(cohorts_PRE, cohort == "KD"& !is.na(Iso.Butyrate))$Iso.Butyrate)
mean(filter(cohorts_PRE, cohort == "KD"& !is.na(Free))$Free)
mean(filter(cohorts_PRE, cohort == "KD"& !is.na(Tauro))$Tauro)
mean(filter(cohorts_PRE, cohort == "KD"& !is.na(Glyco))$Glyco)
mean(filter(cohorts_PRE, cohort == "KD"& !is.na(Primary))$Primary)
mean(filter(cohorts_PRE, cohort == "KD"& !is.na(Secondary))$Secondary)
mean(filter(cohorts_PRE, cohort == "KD"& !is.na(Total))$Total)
mean(filter(cohorts_PRE, cohort == "KD"& !is.na(Glucose))$Glucose)
mean(filter(cohorts_PRE, cohort == "KD"& !is.na(Insulin))$Insulin)
sd(filter(cohorts_PRE, cohort == "KD" & !is.na(age))$age)
sd(filter(cohorts_PRE, cohort == "KD" & !is.na(BMI))$BMI)
sd(filter(cohorts_PRE, cohort == "KD"& !is.na(weight))$weight)
sd(filter(cohorts_PRE, cohort == "KD"& !is.na(fast_HDL))$fast_HDL)
sd(filter(cohorts_PRE, cohort == "KD"& !is.na(fast_LDL_HDL))$fast_LDL_HDL)
sd(filter(cohorts_PRE, cohort == "KD"& !is.na(fast_TG))$fast_TG)
sd(filter(cohorts_PRE, cohort == "KD"& !is.na(LDL.HDL))$LDL.HDL)
sd(filter(cohorts_PRE, cohort == "KD"& !is.na(TG.HDL))$TG.HDL)
sd(filter(cohorts_PRE, cohort == "KD"& !is.na(Coprostanol))$Coprostanol)
sd(filter(cohorts_PRE, cohort == "KD"& !is.na(fast_gluc))$fast_gluc)
sd(filter(cohorts_PRE, cohort == "KD"& !is.na(fast_LDL))$fast_LDL)
sd(filter(cohorts_PRE, cohort == "KD"& !is.na(Cholesterol))$Cholesterol)
sd(filter(cohorts_PRE, cohort == "KD"& !is.na(fast_chol))$fast_chol)
sd(filter(cohorts_PRE, cohort == "KD"& !is.na(Coprostanol.Cholesterol))$Coprostanol.Cholesterol)
sd(filter(cohorts_PRE, cohort == "KD"& !is.na(Sitosterol))$Sitosterol)
sd(filter(cohorts_PRE, cohort == "KD"& !is.na(X5b.sitostanol))$X5b.sitostanol)
sd(filter(cohorts_PRE, cohort == "KD"& !is.na(Campesterol))$Campesterol)
sd(filter(cohorts_PRE, cohort == "KD"& !is.na(Acetate))$Acetate)
sd(filter(cohorts_PRE, cohort == "KD"& !is.na(Propionate))$Propionate)
sd(filter(cohorts_PRE, cohort == "KD"& !is.na(Butyrate))$Butyrate)
sd(filter(cohorts_PRE, cohort == "KD"& !is.na(Iso.Butyrate))$Iso.Butyrate)
sd(filter(cohorts_PRE, cohort == "KD"& !is.na(Free))$Free)
sd(filter(cohorts_PRE, cohort == "KD"& !is.na(Tauro))$Tauro)
sd(filter(cohorts_PRE, cohort == "KD"& !is.na(Glyco))$Glyco)
sd(filter(cohorts_PRE, cohort == "KD"& !is.na(Primary))$Primary)
sd(filter(cohorts_PRE, cohort == "KD"& !is.na(Secondary))$Secondary)
sd(filter(cohorts_PRE, cohort == "KD"& !is.na(Total))$Total)
sd(filter(cohorts_PRE, cohort == "KD"& !is.na(Glucose))$Glucose)
sd(filter(cohorts_PRE, cohort == "KD"& !is.na(Insulin))$Insulin)
table(filter(cohorts_PRE, cohort == "KD"& !is.na(sex))$sex)
# f m
#30 12
table(filter(cohorts_PRE, cohort == "CF"& !is.na(sex))$sex)
# f m
# 73 72
KD_f = 30
KD_m = 12
CF_f= 73
CF_m= 72
gender = data.frame(KD = c(KD_f, KD_m),
CF = c(CF_f, CF_m))
chisq.test(gender, correct = F)
### B. Figures
#### Figure 1
# KD cohort
mean(filter(meta_mean_final, cohort == "KD" & Time == "PRE")$Coprostanol, na.rm = TRUE)
sd(filter(meta_mean_final, cohort == "KD" & Time == "PRE")$Coprostanol, na.rm = TRUE)
mean(filter(meta_mean_final, cohort == "KD" & Time == "PRE")$X5b.sitostanol, na.rm = TRUE)
sd(filter(meta_mean_final, cohort == "KD" & Time == "PRE")$X5b.sitostanol, na.rm = TRUE)
mean(filter(meta_mean_final, cohort == "KD" & Time == "PRE")$Cholesterol, na.rm = TRUE)
sd(filter(meta_mean_final, cohort == "KD" & Time == "PRE")$Cholesterol, na.rm = TRUE)
mean(filter(meta_mean_final, cohort == "KD" & Time == "PRE")$Sitosterol, na.rm = TRUE)
sd(filter(meta_mean_final, cohort == "KD" & Time == "PRE")$Sitosterol, na.rm = TRUE)
mean(filter(meta_mean_final, cohort == "KD" & Time == "PRE")$Campesterol, na.rm = TRUE)
sd(filter(meta_mean_final, cohort == "KD" & Time == "PRE")$Campesterol, na.rm = TRUE)
table(filter(meta_mean_final, cohort == "KD" & Time == "PRE")$converter)
tmp <- filter(meta_mean_final, cohort == "KD" & Time == "PRE")
list <- colnames(tmp[,-c(11:15,17)])
tmp_melt <- reshape2::melt(tmp, id=list)
tmp_melt <- dplyr::rename(tmp_melt, param=variable)
tmp_melt <- dplyr::rename(tmp_melt, conc=value)
tmp_melt$conc<- as.numeric(tmp_melt$conc)
tmp_melt <- tmp_melt %>% mutate(param=case_when(
param == "Cholesterol" ~ "Cholesterol",
param == "Coprostanol" ~ "Coprostanol\n(5b-Cholestanol)",
#param == "Cholestanol" ~ "Cholestanol",
param == "Sitosterol" ~ "Sitosterol",
param == "X5b.sitostanol" ~ "Stigmastanol\n(5b-Sitostanol)",
param == "Campesterol" ~ "Campesterol",
param == "X5b.campestanol" ~ "5b-\nCampestanol"))
tmp_melt$param <- factor(tmp_melt$param, levels = c("Cholesterol",
"Coprostanol\n(5b-Cholestanol)",
#"Cholestanol",
"Sitosterol",
"Stigmastanol\n(5b-Sitostanol)",
"Campesterol",
"5b-\nCampestanol"))
pdf("Fig.1A.STE.STA.panel.KD.PRE.pdf", width = 14, height = 7)
ggplot(tmp_melt,
aes(x=param, y=conc)) +
geom_boxplot(lwd=1, width=0.5, fill= "white", outlier.shape = NA)+
geom_jitter(width = 0.2, size = 2.5)+
ylab('[nmol/mg DW]') +
scale_y_continuous(expand = expansion(mult=c(0.05,0.1)))+
facet_theme
dev.off()
meta_mean_final$converter <- factor(meta_mean_final$converter, levels = c("high", "low", "nc"))
pdf("Fig.1B.Corr.KD_Chol_PRE.elipses.pdf", width = 9, height = 7)
ggscatter(filter(meta_mean_final, cohort == "KD" & Time == "PRE"),
x="Cholesterol", y="Coprostanol", color = "converter",
size = 4, repel = TRUE,
add = "reg.line",
add.params = list(color="black"))+ #,
stat_cor(method = "spearman")+
stat_ellipse(aes(linetype = converter,
color = converter),
alpha = 1) +
scale_linetype_manual(values = c(1,1,0)) +
scale_colour_manual(values=conv_color,
name = "Sterol conversion types",
labels = c("high" = "high: STA/STE >2",
"low" = "low: STA/STE <0.5",
"nc" = "intermediate: STA/STE <0.5 >2"))+
xlab("Cholesterol [nmol/mg DW]") +
ylab("Coprostanol [nmol/mg DW]") +
coord_fixed(xlim= c(0, 60), ylim= c(0, 60), clip = "off")+
scatter_theme_legend
dev.off()
pdf("Fig.1C.Sitosterol_5b.Sitostanol_KD_PRE.pdf", width = 7, height = 7)
ggscatter(filter(meta_mean_final, cohort == "KD" & Time == "PRE"),
x="Sitosterol", y="X5b.sitostanol", color = "converter",
size = 4, repel = TRUE,
add = "reg.line",
add.params = list(color="black"))+ #,
stat_cor(method = "spearman")+
scale_colour_manual(values=conv_color,
name = "Sterol conversion types",
labels = c("high" = "high: STA/STE >2",
"low" = "low: STA/STE <0.5",
"nc" = "intermediate: STA/STE <0.5 >2"))+
xlab("Sitosterol [nmol/mg DW]") +
ylab("Stigmastanol [nmol/mg DW]") +
coord_fixed()+
scatter_theme_legend
dev.off()
pdf("Fig.1D.Campesterol_5b.Campestanol_KD_PRE.pdf", width = 7, height = 7)
ggscatter(filter(meta_mean_final, cohort == "KD" & Time == "PRE"),
x="Campesterol", y="X5b.Campestanol", color = "converter",
size = 4, repel = TRUE,
add = "reg.line",
add.params = list(color="black"))+ #,
stat_cor(method = "spearman")+
scale_colour_manual(values=conv_color,
name = "Sterol conversion types",
labels = c("high" = "high: STA/STE >2",
"low" = "low: STA/STE <0.5",
"nc" = "intermediate: STA/STE <0.5 >2"))+
xlab("Campesterol [nmol/mg DW]") +
ylab("5b-Campestanol [nmol/mg DW]") +
coord_fixed()+
scatter_theme_legend
dev.off()
tmp <- meta_mean_final
a <- cor.test(filter(tmp, cohort == "KD" & Time == "PRE")$Cholesterol,
filter(tmp, cohort == "KD" & Time == "PRE")$Coprostanol,
method="spearman", exact = FALSE)
a <- a$p.value
b <- cor.test(filter(tmp, cohort == "KD" & Time == "PRE")$Sitosterol,
filter(tmp, cohort == "KD" & Time == "PRE")$X5b.sitostanol,
method="spearman", exact = FALSE)
b <- b$p.value
c <- cor.test(filter(tmp, cohort == "KD" & Time == "PRE")$Campesterol,
filter(tmp, cohort == "KD" & Time == "PRE")$X5b.campestanol,
method="spearman", exact = FALSE)
c <- c$p.value
d <- cor.test(filter(tmp, cohort == "CF" & Time == "PRE")$Coprostanol,
filter(tmp, cohort == "CF" & Time == "PRE")$Cholesterol,
method="spearman", exact = FALSE)
d <- d$p.value
d1 <- data.frame(p = c(a, b, c, d),
y2 = c("Cop_KD", "Sito", "Camp", "Cop_CF"))
d1 <- d1 %>%
mutate(qval = p.adjust(p, method = 'BH'))
#CF cohort
tmp <- filter(meta_mean_final, cohort == "CF" & Time == "PRE")
list <- colnames(tmp[,-c(11:15,17)])
tmp_melt <- reshape2::melt(tmp, id=list)
tmp_melt <- dplyr::rename(tmp_melt, param=variable)
tmp_melt <- dplyr::rename(tmp_melt, conc=value)
tmp_melt$conc<- as.numeric(tmp_melt$conc)
tmp_melt <- tmp_melt %>% mutate(param=case_when(
param == "Cholesterol" ~ "Cholesterol",
param == "Coprostanol" ~ "Coprostanol",
#param == "Cholestanol" ~ "Cholestanol",
param == "Sitosterol" ~ "Sitosterol",
param == "X5b.sitostanol" ~ "5b-\nSitostanol",
param == "Campesterol" ~ "Campesterol"))
tmp_melt$param <- factor(tmp_melt$param, levels = c("Cholesterol",
"Coprostanol",
#"Cholestanol",
"Sitosterol",
"Campesterol",
"5b-\nSitostanol"))
pdf("Fig.1E.STE.STA.panel.CF.PRE.pdf", width = 14, height = 7)
ggplot(tmp_melt,
aes(x=param, y=conc)) +
geom_boxplot(lwd=1, width=0.5, fill= "white", outlier.shape = NA)+
geom_jitter(width = 0.2, size = 1.5)+
ylab('[nmol/mg DW]') +
scale_y_continuous(expand = expansion(mult=c(0.05,0.1)))+
facet_theme
dev.off()
pdf("Fig.1F.Corr.CF_Chol_PRE.elipses.pdf", width = 9, height = 7)
ggscatter(filter(meta_mean_final, cohort == "CF" & Time == "PRE" & !SampleID == "049-CS-0M"),
x="Cholesterol", y="Coprostanol", color = "converter",
size = 4, repel = TRUE,
add = "reg.line",
add.params = list(color="black"))+ #,
stat_cor(method = "spearman")+
stat_ellipse(aes(linetype = converter,
color = converter),
alpha = 1) +
scale_linetype_manual(values = c(1,1,0)) +
scale_colour_manual(values=conv_color,
name = "Sterol conversion types",
labels = c("high" = "high: STA/STE >2",
"low" = "low: STA/STE <0.5",
"nc" = "intermediate: STA/STE <0.5 >2"))+
xlab("Cholesterol [nmol/mg DW]") +
ylab("Coprostanol [nmol/mg DW]") +
coord_fixed(xlim= c(0, 150), ylim= c(0, 150), clip = "off")+
scatter_theme
dev.off()
#### Figure 2
##### Diversity between converter
merge_ASVs <- smartbind(otu_means, ASVs_merged[,c(25:2019)], fill = 0)
ASV_meta <- merge(merge_meta, merge_ASVs, by= "SampleID")
# caluculate mean of CF POST samples for ASV counts
L6_tmp <- filter(ASV_meta, Study == "CF")
L6_tmp2 <- filter(L6_tmp, Time == "POST")
tmp <- L6_tmp2[,c(1:5)]
tmp = tmp[!duplicated(tmp$Proband),]
a <- as.data.frame(table(L6_tmp2$Proband))
L6_tmp2 <- aggregate(L6_tmp2[, 6:3108], list(L6_tmp2$Proband), mean)
L6_tmp2 <- dplyr::rename(L6_tmp2, Subject=Group.1)
L6_tmp2 <- merge(tmp[,-1], L6_tmp2, by.x = "Proband",by.y = "Subject")
L6_tmp2$SampleID <- paste(L6_tmp2$Proband, "-", L6_tmp2$Time)
L6_tmp <- filter(L6_tmp, Time == "PRE")
L6_tmp2 <- rbind(L6_tmp, L6_tmp2)
L6_tmp <- filter(ASV_meta, Study == "KD")
ASVmean_meta <- rbind(L6_tmp, L6_tmp2)
ASVmean_meta <- ASVmean_meta[,-4]
dim(ASVmean_meta)
table(filter(ASVmean_meta, Time == "PRE")$Study)
# add converter info
ASVmean_map_final <- merge(meta_mean_final, ASVmean_meta[,-c(2:4)], by = "SampleID")
rownames(ASVmean_map_final) <- ASVmean_map_final$SampleID
ASV_mean_map <- ASVmean_map_final[,1:27]
ASVsmean <- ASVmean_map_final[,28:3130]
ASV_mean_map$Shannon <- diversity(ASVsmean, 'shannon')
ASV_mean_map$converter <- factor(ASV_mean_map$converter, levels = c("low", "high", "nc"))
tmp <- filter(ASV_mean_map, Time == "PRE" & !converter == "nc")
study_names <- c("CF" = "CARBFUNC",
"KD" = "KETO")
pdf("Fig.2A.Shannon.PRE.facet.pdf",width=5, height=5)
ggplot(tmp,
aes(x=converter, y=Shannon,
color= converter,
fill = converter)) +
geom_boxplot(lwd=1, width=0.5, fill= "white")+
geom_jitter(width = 0.2, size = 2.5)+
stat_compare_means(method = "wilcox.test", paired= F,
label = "p.signif", label.x = 1.5, label.y = 5.5,
size=7)+
facet_wrap(~cohort,
labeller= labeller(cohort=study_names),
#scales='free',
ncol = 2)+
xlab(element_blank()) +
ylab('Shannon-Index') +
scale_color_manual(values = n2)+
scale_fill_manual(values = n2)+
scale_y_continuous(expand = expansion(mult=c(0.05,0.1)))+
facet_Boxplot
dev.off()
pairwise.wilcox.test(filter(ASV_mean_map, cohort == "KD" & Time == "PRE" & !converter == "nc")$Shannon,
filter(ASV_mean_map, cohort == "KD" & Time == "PRE" & !converter == "nc")$converter,
p.adjust.method = 'BH', paired = F)
pairwise.wilcox.test(filter(ASV_mean_map, cohort == "CF" & Time == "PRE" & !converter == "nc")$Shannon,
filter(ASV_mean_map, cohort == "CF" & Time == "PRE" & !converter == "nc")$converter,
p.adjust.method = 'BH', paired = F)
# PCoAs
d.bray_combined <-vegdist(ASVsmean)
matrix.bray_combined <- as.matrix(d.bray_combined)
pcoa.bray_combined <- cmdscale(matrix.bray_combined, k=2, eig = TRUE)
explainvar1 <- round(pcoa.bray_combined$eig[1]/sum(pcoa.bray_combined$eig), 3)*100
explainvar2 <- round(pcoa.bray_combined$eig[2]/sum(pcoa.bray_combined$eig), 3)*100
pcoa.bray_combined <- cmdscale(matrix.bray_combined, k=2)
pcoa.bray_combined <- as.data.frame(pcoa.bray_combined)
pcoa_map <- merge(meta_mean_final,pcoa.bray_combined, by.x="SampleID", by.y = 0)
rownames(pcoa_map) <- pcoa_map[,1]
pdf("Fig.2B.PCoA_BC_PRE.KD.pdf", width = 9)
ggplot(filter(pcoa_map, cohort == "KD" & Time == "PRE" & !converter== "nc"),
aes(V1, V2, colour=converter, shape= cohort))+
geom_point(size=3)+
scale_color_manual(values = conv_color)+
stat_ellipse()+
xlab(paste("PCoA 1 (" ,explainvar1, "%)", sep = "")) +
ylab(paste("PCoA 2 (" ,explainvar2, "%)", sep = "")) +
PCoA_Settings
dev.off()
pdf("Fig.2B.PCoA_BC_PRE.CF.pdf", width = 9)
ggplot(filter(pcoa_map, cohort == "CF" & Time == "PRE" & !converter== "nc"),
aes(V1, V2, colour=converter, shape= cohort))+
geom_point(size=3)+
scale_color_manual(values = conv_color)+
stat_ellipse()+
xlab(paste("PCoA 1 (" ,explainvar1, "%)", sep = "")) +
ylab(paste("PCoA 2 (" ,explainvar2, "%)", sep = "")) +
PCoA_Settings
dev.off()
## ANOSIM statistics to plots
map_conv_KD <- filter(pcoa_map, cohort == "KD" & Time == "PRE" & !converter== "nc")
common.ids.relab_noNC <- intersect(rownames(map_conv_KD), rownames(ASVsmean))
map_conv_KD <- map_conv_KD[common.ids.relab_noNC,]
ASVsmean_noNC <- ASVsmean[common.ids.relab_noNC,]
dim(ASVsmean_noNC)
d.bray_noNC <-vegdist(ASVsmean_noNC)
anosim(d.bray_noNC, grouping = map_conv_KD$converter, permutations = 999)
map_conv_CF <- filter(pcoa_map, cohort == "CF" & Time == "PRE" & !converter== "nc")
common.ids.relab_noNC <- intersect(rownames(map_conv_CF), rownames(ASVsmean))
map_conv_CF <- map_conv_CF[common.ids.relab_noNC,]
ASVsmean_noNC <- ASVsmean[common.ids.relab_noNC,]
dim(ASVsmean_noNC)
d.bray_noNC <-vegdist(ASVsmean_noNC)
anosim(d.bray_noNC, grouping = map_conv_CF$converter, permutations = 999)
##### GLMM: microbiome associations with sterol conversion
Prevalence filtering
# low converter prevalence
low_taxa <- filter(L6_mean_counts, conv_base == "low")
rownames(low_taxa) <- low_taxa$SampleID
low_taxa <- low_taxa[,-c(1:2)]
low_taxa[nrow(low_taxa) + 1,] = colSums(low_taxa)
low_taxa <- low_taxa[-c(1:25),]
low_taxa <- as.data.frame(t(low_taxa))
low_taxa <- dplyr::rename(low_taxa, "sum"="26")
low_taxa <- low_taxa %>% rownames_to_column('taxa') %>% mutate(perc=paste0(round(low_taxa$sum/sum(low_taxa$sum)*100,2)))
low_taxa[,"conv"] <- "low"
low_taxa$perc <- as.numeric(low_taxa$perc)
# filter only taxa which are more than 0.1% abundant in all low converter samples
low_taxa <- filter(low_taxa, perc > 0.1)
# high converter prevalence
high_taxa <- filter(L6_mean_counts, conv_base == "high")
rownames(high_taxa) <- high_taxa$SampleID
high_taxa <- high_taxa[,-c(1:2)]
high_taxa[nrow(high_taxa) + 1,] = colSums(high_taxa)
high_taxa <- high_taxa[-c(1:86),]
high_taxa <- as.data.frame(t(high_taxa))
high_taxa <- dplyr::rename(high_taxa, "sum"="87")
high_taxa <- high_taxa %>% rownames_to_column('taxa') %>% mutate(perc=paste0(round(high_taxa$sum/sum(high_taxa$sum)*100,2)))
high_taxa[,"conv"] <- "high"
high_taxa$perc <- as.numeric(high_taxa$perc)
# filter only taxa which are more than 10% abundant in all high converter samples
high_taxa <- filter(high_taxa, perc > 0.1)
perc_taxa <- merge(low_taxa, high_taxa, by = "taxa", all=TRUE) # 91 taxa left
matchingList <- c("SampleID", perc_taxa$taxa)
counts_filt <- conv_taxa_count[ ,which((names(conv_taxa_count) %in% matchingList)==TRUE)]
Data preparations
rownames(counts_filt) <- counts_filt$SampleID
counts_filt <- counts_filt[,-1]
merge_rare_relab <- sweep(counts_filt[,1:92], 1,
rowSums(counts_filt[1:92]), '/')
pseudo = 1
merge_rare_relab.clr <- rgr::clr(merge_rare_relab + pseudo)
# For PRE model only
meta_model <- filter(meta_mean_final, Time == "PRE")
merge_rare_relab.clr <- merge_rare_relab.clr %>% as.data.frame() %>% rownames_to_column('SampleID')
conv_merge <- conv_merge %>% rownames_to_column('SampleID')
merge_rare_relab <- semi_join(merge_rare_relab.clr, conv_merge)
conv_merge <- semi_join(conv_merge, merge_rare_relab.clr)
merge_rare_relab.clr <- arrange(merge_rare_relab.clr, SampleID)
conv_merge <- arrange(conv_merge, SampleID)
head(merge_rare_relab.clr$SampleID)
head(conv_merge$SampleID)
merge_rare_relab.clr <- merge_rare_relab.clr%>% column_to_rownames("SampleID")
conv_merge <- conv_merge %>% column_to_rownames("SampleID")
table(filter(meta_model, cohort == "KD" & Time == "PRE")$converter)
table(filter(meta_model, cohort == "CF" & Time == "PRE")$converter)
Model fitting
get_df_for_taxon <- function(select_taxon) {
merge_relab_model %>%
rownames_to_column('SampleID') %>%
select('SampleID', select_taxon) %>%
left_join(., meta_model %>% rownames_to_column('SampleID'), by = 'SampleID') %>%
dplyr::rename(taxon = select_taxon) %>%
mutate(converter = fct_relevel(converter, 'high', 'low', 'nc'),
taxon_name = select_taxon)
}
# GLMM for Cop/Chol ratio
get_fit_for_taxon <- function(df_for_taxon) {
fit <- lmerTest::lmer(data = df_for_taxon,
taxon ~ Coprostanol.Cholesterol +
blood_cholesterol + TG + LDL + HDL + Sex+
(1|cohort))
return(fit)
}
# Multiple Linear fixed effect model for Cop/Chol ratio to control for potential cohort bias
get_fit_for_taxon <- function(df_for_taxon) {
fit <- lm(data = df_for_taxon,
taxon ~ Coprostanol.Cholesterol
blood_cholesterol + TG + LDL + HDL+ Sex+
cohort)
return(fit)
}
# GLMM for single sterol and stanol levels
get_fit_for_taxon <- function(df_for_taxon) {
fit <- lmerTest::lmer(data = df_for_taxon,
taxon ~ Cholesterol + Coprostanol +
blood_cholesterol + TG + LDL + HDL + Sex+
(1|cohort))
return(fit)
}
# Multiple Linear fixed effect model for single sterol and stanol levels to control for potential cohort bias
get_fit_for_taxon <- function(df_for_taxon) {
fit <- lm(data = df_for_taxon,
taxon ~ Cholesterol + Coprostanol +
blood_cholesterol + TG + LDL + HDL+ Sex+
cohort)
return(fit)
}
# Modell summary statistics (taxon, metadata, coef, stderr, pval, name)
## for GLMM with random effects
fit_summary_function <- function(fit, select_taxon) {
lm_summary <- coef(summary(fit))
para <- as.data.frame(lm_summary)[-1, -c(3:4)]
para$name <- rownames(lm_summary)[-1]
names(para) <- c('coef','stderr','pval','name')
para <- para %>%
rownames_to_column('metadata') %>%
mutate(taxon = select_taxon) %>%
select(taxon, metadata, coef, stderr, pval, name)
return(para)
}
## for multiple fixed effects without random effects (lm)
fit_summary_function <- function(fit, select_taxon) {
lm_summary <- coef(summary(fit))
para <- as.data.frame(lm_summary)[-1,]
para$name <- rownames(lm_summary)[-1]
names(para) <- c('coef','stderr', 'tval','pval','name')
para <- para %>%
rownames_to_column('metadata') %>%
mutate(taxon = select_taxon) %>%
select(taxon, metadata, coef, stderr, tval,pval, name)
return(para)
}
all_taxa <- colnames(merge_relab_model)
output_fit_summary <- NULL
output_models <- list()
for (taxon in all_taxa) {
df_for_taxon <- get_df_for_taxon(taxon)
fit_for_taxon <- get_fit_for_taxon(df_for_taxon)
fit_summary <- fit_summary_function(fit_for_taxon, taxon)
output_fit_summary <- bind_rows(output_fit_summary, fit_summary)
suppressWarnings(output_models[taxon] <- fit_for_taxon)
}
head(output_fit_summary, 15)
stats <- output_fit_summary %>%
mutate(qval = p.adjust(pval, method = 'BH'))
Model Evaluations
fit <- output_models$D_0__Bacteria.D_1__Firmicutes.D_2__Clostridia.D_3__Clostridiales.D_4__Ruminococcaceae.D_5__.Eubacterium..coprostanoligenes.group
plot(fit)
plot_model(fit, show.values = T, type = 're')
plot_model(fit, show.values = T, type = 'est')
plot_model(fit, show.values = T, type = 'std2')
plot_model(fit, show.values = T, type = 'int')
plot_model(fit, show.values = T, type = 'diag')
plot_model(fit, show.values = T, type = 'slope')
plot_model(fit, show.values = T, type = 'resid')
qqnorm(resid(fit))
CI and R^2 values
r2 <- lapply(output_models, r.squaredGLMM)
r2 <- do.call(rbind.data.frame, r2)
Wald_fct<- function(output_models) {
confint(output_models, method="Wald")
}
confint_wald <- lapply(output_models, Wald_fct)
Odds ratio
matchingList <- c("D_0__Bacteria.D_1__Firmicutes.D_2__Clostridia.D_3__Clostridiales.D_4__Lachnospiraceae.D_5__.Ruminococcus..gnavus.group",
"D_0__Bacteria.D_1__Firmicutes.D_2__Clostridia.D_3__Clostridiales.D_4__Ruminococcaceae.D_5__.Eubacterium..coprostanoligenes.group",
"D_0__Bacteria.D_1__Firmicutes.D_2__Clostridia.D_3__Clostridiales.D_4__Lachnospiraceae.D_5__Lachnoclostridium",
"D_0__Bacteria.D_1__Actinobacteria.D_2__Coriobacteriia.D_3__Coriobacteriales.D_4__Eggerthellaceae.D_5__Eggerthella",
"D_0__Bacteria.D_1__Firmicutes.D_2__Clostridia.D_3__Clostridiales.D_4__Family.XIII.D_5__Family.XIII.AD3011.group",
"D_0__Bacteria.D_1__Firmicutes.D_2__Clostridia.D_3__Clostridiales.D_4__Lachnospiraceae.D_5__.Ruminococcus..torques.group",
"D_0__Bacteria.D_1__Firmicutes.D_2__Clostridia.D_3__Clostridiales.D_4__Lachnospiraceae.D_5__Lachnospiraceae.FCS020.group",
"D_0__Bacteria.D_1__Firmicutes.D_2__Clostridia.D_3__Clostridiales.D_4__Ruminococcaceae.D_5__Ruminococcaceae.UCG.014")
output_odds <- NULL
for (taxon in matchingList) {
a <- output_models[[taxon]]
b <- fixef(a)
c <- confint(a)
ctab <-merge(b, c, by="row.names", all=TRUE)
ctab <- column_to_rownames(ctab,"Row.names")
rtab <- as.data.frame(exp(ctab))
rtab[,"taxon"] <- taxon
output_odds <- rbind(output_odds, rtab)
}
# Coprostanol
Cop <- output_odds %>% rownames_to_column("var") %>% filter(grepl("Coprostanol*", var))
matchingList <- c("D_0__Bacteria.D_1__Firmicutes.D_2__Clostridia.D_3__Clostridiales.D_4__Ruminococcaceae.D_5__.Eubacterium..coprostanoligenes.group",
"D_0__Bacteria.D_1__Firmicutes.D_2__Clostridia.D_3__Clostridiales.D_4__Ruminococcaceae.D_5__Ruminococcaceae.UCG.014")
Cop <- Cop %>% filter(taxon %in% matchingList)
Cop <- Cop %>% mutate(taxon=case_when(
taxon =="D_0__Bacteria.D_1__Firmicutes.D_2__Clostridia.D_3__Clostridiales.D_4__Ruminococcaceae.D_5__.Eubacterium..coprostanoligenes.group" ~ "g_E.coprostanoligenes.group",
taxon =="D_0__Bacteria.D_1__Firmicutes.D_2__Clostridia.D_3__Clostridiales.D_4__Ruminococcaceae.D_5__Ruminococcaceae.UCG.014" ~"g_Ruminococcaceae.UCG.014"))
colnames(Cop)[colnames(Cop) == 'x'] <- 'OR'
Cop <- rename(Cop,c(`2.5 %` = "lower_bound",
`97.5 %` = "upper_bound"))
Cop$taxon <- factor(Cop$taxon, levels = c("g_E.coprostanoligenes.group",
"g_Ruminococcaceae.UCG.014"))
pdf("Fig.2c.OR.Coprostanol.GLMM.forest.E.copro.pdf", width = 14, height = 3)
ggplot(Cop, aes(x=taxon, y=OR)) +
geom_point(shape = 15,
size = 4, width = 0.1,
position = "dodge", color="black") +
geom_errorbar(aes(ymin = lower_bound,
ymax = upper_bound),
width = 0.2,
size = 1,
position = "dodge", color="turquoise4") +
theme(axis.title = element_text(face = "bold")) +
xlab("Taxa associated with Coprostanol") +
ylab("OR 95% CI") +
scale_y_continuous(labels=comma_format(accuracy=0.00001))+
coord_flip() +
geom_hline(yintercept = 1, color = "red", size = 1) +
box_theme_x
dev.off()
# Cholesterol
Chol <- output_odds %>% rownames_to_column("var") %>% filter(grepl("Cholesterol*", var))
matchingList <- c("D_0__Bacteria.D_1__Firmicutes.D_2__Clostridia.D_3__Clostridiales.D_4__Lachnospiraceae.D_5__.Ruminococcus..gnavus.group",
"D_0__Bacteria.D_1__Firmicutes.D_2__Clostridia.D_3__Clostridiales.D_4__Ruminococcaceae.D_5__.Eubacterium..coprostanoligenes.group",
"D_0__Bacteria.D_1__Firmicutes.D_2__Clostridia.D_3__Clostridiales.D_4__Lachnospiraceae.D_5__Lachnoclostridium",
"D_0__Bacteria.D_1__Actinobacteria.D_2__Coriobacteriia.D_3__Coriobacteriales.D_4__Eggerthellaceae.D_5__Eggerthella",
"D_0__Bacteria.D_1__Firmicutes.D_2__Clostridia.D_3__Clostridiales.D_4__Family.XIII.D_5__Family.XIII.AD3011.group",
"D_0__Bacteria.D_1__Firmicutes.D_2__Clostridia.D_3__Clostridiales.D_4__Lachnospiraceae.D_5__.Ruminococcus..torques.group",
"D_0__Bacteria.D_1__Firmicutes.D_2__Clostridia.D_3__Clostridiales.D_4__Lachnospiraceae.D_5__Lachnospiraceae.FCS020.group",
"D_0__Bacteria.D_1__Firmicutes.D_2__Clostridia.D_3__Clostridiales.D_4__Ruminococcaceae.D_5__Ruminococcaceae.UCG.014")
Chol <- Chol %>% filter(taxon %in% matchingList)
Chol <- Chol %>% mutate(taxon=case_when(
taxon =="D_0__Bacteria.D_1__Firmicutes.D_2__Clostridia.D_3__Clostridiales.D_4__Lachnospiraceae.D_5__.Ruminococcus..gnavus.group" ~"g_Ruminococcus.gnavus.group",
taxon =="D_0__Bacteria.D_1__Firmicutes.D_2__Clostridia.D_3__Clostridiales.D_4__Lachnospiraceae.D_5__Lachnoclostridium"~ "g_Lachnoclostridium",
taxon =="D_0__Bacteria.D_1__Actinobacteria.D_2__Coriobacteriia.D_3__Coriobacteriales.D_4__Eggerthellaceae.D_5__Eggerthella" ~"g_Eggerthella",
taxon =="D_0__Bacteria.D_1__Firmicutes.D_2__Clostridia.D_3__Clostridiales.D_4__Lachnospiraceae.D_5__.Ruminococcus..torques.group" ~"g_Ruminococcus.torques.group",
taxon =="D_0__Bacteria.D_1__Firmicutes.D_2__Clostridia.D_3__Clostridiales.D_4__Ruminococcaceae.D_5__Ruminococcaceae.UCG.014" ~"g_Ruminococcaceae.UCG.014",
taxon =="D_0__Bacteria.D_1__Firmicutes.D_2__Clostridia.D_3__Clostridiales.D_4__Lachnospiraceae.D_5__Lachnospiraceae.FCS020.group" ~"g_Lachnospiraceae.FCS020.group",
taxon =="D_0__Bacteria.D_1__Firmicutes.D_2__Clostridia.D_3__Clostridiales.D_4__Ruminococcaceae.D_5__.Eubacterium..coprostanoligenes.group" ~"g_E.coprostanoligenes.group",
taxon =="D_0__Bacteria.D_1__Firmicutes.D_2__Clostridia.D_3__Clostridiales.D_4__Family.XIII.D_5__Family.XIII.AD3011.group"~ "g_Clostridiales.Family.XIII.AD3011.group"))
colnames(Chol)[colnames(Chol) == 'x'] <- 'OR'
Chol <- rename(Chol,c(`2.5 %` = "lower_bound",
`97.5 %` = "upper_bound"))
pdf("Fig.2C.OR.Cholesterol.GLMM.forest.pdf", width = 14, height = 7)
ggplot(Chol, aes(x=taxon, y=OR)) +
geom_point(shape = 15,
size = 4, width = 0.1,
position = "dodge", color="black") +
geom_errorbar(aes(ymin = lower_bound,
ymax = upper_bound),
width = 0.2,
size = 1,
position = "dodge", color="turquoise4") +
theme(axis.title = element_text(face = "bold")) +
xlab("Taxa associated with Cholesterol") +
ylab("OR with 95% CI") +
coord_flip() +
scale_y_continuous(labels=comma_format(accuracy=0.00001))+
geom_hline(yintercept = 1, color = "red", size = 1) +
box_theme_x
dev.off()
##### Correlation of relative abundances with fecal sterol levels
# for statistics
merge_relab_wo_ps <- sweep(merge_counts[,1:317], 1,
rowSums(merge_counts[1:317]), '/')
merge_relab_log10 <- log10(merge_relab_wo_ps)
merge_relab_log10[merge_relab_log10 == -Inf] <- NA
L6_merge_wo_ps <- merge(meta_mean_final, merge_relab_log10, by.x = "SampleID", by.y = 0)
L6_merge_wo_ps_PRE <- filter(L6_merge_wo_ps, Time == "PRE")
list <- colnames(L6_merge_wo_ps[,c(1:27)])
tmp_melt_no_ps <- reshape2::melt(L6_merge_wo_ps_PRE, id=c(list))
tmp_melt_no_ps <- dplyr::rename(tmp_melt_no_ps, taxa=variable)
tmp_melt_no_ps <- dplyr::rename(tmp_melt_no_ps, relab=value)
tmp_melt_no_ps$conc<- as.numeric(tmp_melt_no_ps$relab)
corr_colnames_meta <-colnames(L6_merge_wo_ps[,-c(1:27)])
tmp <- filter(tmp_melt_no_ps, taxa == "D_0__Bacteria.D_1__Firmicutes.D_2__Clostridia.D_3__Clostridiales.D_4__Ruminococcaceae.D_5__.Eubacterium..coprostanoligenes.group" & !is.na(conc))
tmp <- filter(tmp_melt_no_ps, taxa == "D_0__Bacteria.D_1__Firmicutes.D_2__Clostridia.D_3__Clostridiales.D_4__Lachnospiraceae.D_5__Lachnoclostridium" & !is.na(conc))
tmp <- filter(tmp_melt_no_ps, taxa == "D_0__Bacteria.D_1__Firmicutes.D_2__Clostridia.D_3__Clostridiales.D_4__Family.XIII.D_5__Family.XIII.AD3011.group" & !is.na(conc))
tmp <- filter(tmp_melt_no_ps, taxa == "D_0__Bacteria.D_1__Firmicutes.D_2__Clostridia.D_3__Clostridiales.D_4__Ruminococcaceae.D_5__Ruminococcus.2" & !is.na(conc))
tmp <- filter(tmp_melt_no_ps, taxa == "D_0__Bacteria.D_1__Firmicutes.D_2__Clostridia.D_3__Clostridiales.D_4__Ruminococcaceae.__" & !is.na(conc))
tmp <- filter(tmp_melt_no_ps, taxa == "D_0__Bacteria.D_1__Firmicutes.D_2__Clostridia.D_3__Clostridiales.D_4__Lachnospiraceae.D_5__.Ruminococcus..gnavus.group" & !is.na(conc))
tmp <- filter(tmp_melt_no_ps, taxa == "D_0__Bacteria.D_1__Actinobacteria.D_2__Coriobacteriia.D_3__Coriobacteriales.D_4__Eggerthellaceae.D_5__Eggerthella" & !is.na(conc))
table(filter(tmp, cohort == "KD")$converter)
table(filter(tmp, cohort == "CF")$converter)
corr_spearman <- data.frame()
for( i in unique(corr_colnames_meta)) {
tryCatch({
tmp <- filter(tmp_melt_no_ps, taxa == i)
x = tmp$relab
y = tmp$Coprostanol.Cholesterol
tmp_corr_spearman <- cor.test(x, y, method="spearman", exact = FALSE)
rho = tmp_corr_spearman$estimate
p = tmp_corr_spearman$p.value
nrow = nrow(corr_spearman)+1
corr_spearman[nrow, "p.value"] = p
corr_spearman[nrow, "rho"] = rho
corr_spearman[nrow, "column"] = i
}, error=function(e){cat("ERROR :",conditionMessage(e), "\n")})
}
corr_spearman[,"meta"] <- "Coprostanol.Cholesterol"
corr_spearman.b <- data.frame()
for( i in unique(corr_colnames_meta)) {
tryCatch({
tmp <- filter(tmp_melt_no_ps, taxa == i)
x = tmp$relab
y = tmp$Coprostanol
tmp_corr_spearman <- cor.test(x, y, method="spearman", exact = FALSE)
rho = tmp_corr_spearman$estimate
p = tmp_corr_spearman$p.value
nrow = nrow(corr_spearman.b)+1
corr_spearman.b[nrow, "p.value"] = p
corr_spearman.b[nrow, "rho"] = rho
corr_spearman.b[nrow, "column"] = i
}, error=function(e){cat("ERROR :",conditionMessage(e), "\n")})
}
corr_spearman.b[,"meta"] <- "Coprostanol"
corr_spearman.c <- data.frame()
for( i in unique(corr_colnames_meta)) {
tryCatch({
tmp <- filter(tmp_melt_no_ps, taxa == i)
x = tmp$relab
y = tmp$Cholesterol
tmp_corr_spearman <- cor.test(x, y, method="spearman", exact = FALSE)
rho = tmp_corr_spearman$estimate
p = tmp_corr_spearman$p.value
nrow = nrow(corr_spearman.c)+1
corr_spearman.c[nrow, "p.value"] = p
corr_spearman.c[nrow, "rho"] = rho
corr_spearman.c[nrow, "column"] = i
}, error=function(e){cat("ERROR :",conditionMessage(e), "\n")})
}
corr_spearman.c[,"meta"] <- "Cholesterol"
Final_corr <- data.frame()
Final_corr <- rbind(corr_spearman, corr_spearman.b, corr_spearman.c)
Final_corr$p.adjusted <- p.adjust(Final_corr$p.value, method = "BH")
# for plotting
mean_counts <- L6_mean_counts[,-c(2:22)]
mean_counts <- column_to_rownames(mean_counts, "SampleID")
merge_counts_ps <- mean_counts + 0.001
merge_relab_sps <- sweep(merge_counts_ps[,1:317], 1,
rowSums(merge_counts_ps[1:317]), '/')
map_meta_L6_ps <- merge(meta_mean_final, merge_relab_sps, by.x = "SampleID", by.y = 0)
L6_merge_ps_PRE <- filter(map_meta_L6_ps, Time == "PRE")
pdf("Fig.2D.Corr_E.coprostanoligenes_vs_STA_PRE.WithoutPS.pdf", width = 7, height = 7)
ggscatter(filter(map_meta_L6_ps, Time == "PRE"),
x="Coprostanol",
y="D_0__Bacteria.D_1__Firmicutes.D_2__Clostridia.D_3__Clostridiales.D_4__Ruminococcaceae.D_5__.Eubacterium..coprostanoligenes.group", color = "converter",
size = 2.5, repel = TRUE, add = "reg.line", shape = "cohort",
add.params = list(color="black")) +
stat_cor(method = "spearman")+
scale_colour_manual(values=conv_color)+
xlab("Fecal Coprostanol [nmol/mg DW]") +
ylab("log10(relative abundance) [%]") +
ggtitle(expression(bolditalic("E.coprostanoligenes.group"))) +
scale_y_log10(labels = percent_format_signif,
limits= c(0.0001, 0.2),
expand = expansion(mult=c(0.05,0.1)))+
scatter_theme
dev.off()
# Cholesterol
pdf("Fig.2D.Corr_E.coprostanoligenes_vs_STE_PRE.WithoutPS.pdf", width = 7, height = 7)
ggscatter(filter(map_meta_L6_ps, Time == "PRE"),
x="Cholesterol",
y="D_0__Bacteria.D_1__Firmicutes.D_2__Clostridia.D_3__Clostridiales.D_4__Ruminococcaceae.D_5__.Eubacterium..coprostanoligenes.group",
color = "converter",
size = 2.5, repel = TRUE, add = "reg.line", shape = "cohort",
add.params = list(color="black")) +
stat_cor(method = "spearman")+
scale_colour_manual(values=conv_color)+
xlab("Fecal Cholesterol [nmol/mg DW]") +
ylab("log10(relative abundance) [%]") +
ggtitle(expression(bolditalic("E.coprostanoligenes.group"))) +
scale_y_log10(labels = percent_format_signif,
limits= c(0.0001, 0.2),
expand = expansion(mult=c(0.05,0.1)))+
scatter_theme
dev.off()
pdf("Fig.2E.Corr_Lachnoclostridium_vs_STE_PRE.WithoutPS.pdf", width = 7, height = 7)
ggscatter(filter(map_meta_L6_ps, Time == "PRE"),
x="Cholesterol",
y="D_0__Bacteria.D_1__Firmicutes.D_2__Clostridia.D_3__Clostridiales.D_4__Lachnospiraceae.D_5__Lachnoclostridium",
color = "converter",
size = 2.5, repel = TRUE, add = "reg.line", shape = "cohort",
add.params = list(color="black")) +
stat_cor(method = "spearman")+
scale_colour_manual(values=conv_color)+
xlab("Fecal Cholesterol [nmol/mg DW]") +
ylab("log10(relative abundance) [%]") +
ggtitle(expression(bolditalic("Lachnoclostridium"))) +
scale_y_log10(labels = percent_format_signif,
limits= c(0.0001, 0.2),
expand = expansion(mult=c(0.05,0.1)))+
scatter_theme
dev.off()
##### Random Forest Classification of sterol converter types
meta_model <- filter(conv_merge, Time == "PRE" & !converter == "nc")
meta_model$converter <- as.factor(as.character(meta_model$converter))
dim(meta_model)
table(meta_model$Time)
table(meta_model$converter)
str(meta_model)
merge_relab_model <- merge_rare_relab.clr.filt %>% as.data.frame() %>% rownames_to_column('SampleID')
meta_model <- meta_model %>% rownames_to_column('SampleID')
merge_relab_model <- semi_join(merge_relab_model, meta_model)
meta_model <- semi_join(meta_model, merge_relab_model)
merge_relab_model <- arrange(merge_relab_model, SampleID)
meta_model <- arrange(meta_model, SampleID)
head(merge_relab_model$SampleID)
head(meta_model$SampleID)
dim(merge_relab_model)
dim(meta_model)
table(meta_model$Time)
table(meta_model$converter)
# Optimize Nr. of trees:
RF_converter_classify_250 <- randomForest(x=merge_relab_model[,1:(ncol(merge_relab_model)-1)],
y=merge_relab_model[,ncol(merge_relab_model)],
ntree=251, importance=TRUE, proximities=TRUE )
RF_converter_classify_500 <- randomForest(x=merge_relab_model[,1:(ncol(merge_relab_model)-1)],
y=merge_relab_model[,ncol(merge_relab_model)],
ntree=501, importance=TRUE, proximities=TRUE )
RF_converter_classify_1000 <- randomForest(x=merge_relab_model[,1:(ncol(merge_relab_model)-1)],
y=merge_relab_model[,ncol(merge_relab_model)],
ntree=1001, importance=TRUE, proximities=TRUE )
RF_converter_classify_2000 <- randomForest(x=merge_relab_model[,1:(ncol(merge_relab_model)-1)],
y=merge_relab_model[,ncol(merge_relab_model)],
ntree=2001, importance=TRUE, proximities=TRUE )
oob.error.data <- data.frame(
Trees=rep(1:nrow(RF_converter_classify_2000$err.rate), times=3),
Type=rep(c("OOB", "high", "low"), each=nrow(RF_converter_classify_2000$err.rate)),
Error=c(RF_converter_classify_2000$err.rate[,"OOB"],
RF_converter_classify_2000$err.rate[,"high"],
RF_converter_classify_2000$err.rate[,"low"]))
ggplot(data=oob.error.data, aes(x=Trees, y=Error)) +
geom_line(aes(color=Type))
# Optimize mtry:
oob.values <- vector(length=20)
for(i in 1:20) {
temp.model <-randomForest(x=merge_relab_model[,1:(ncol(merge_relab_model)-1)],
y=merge_relab_model[,ncol(merge_relab_model)],
ntree=501, mtry=i,
importance=TRUE, proximities=TRUE )
oob.values[i] <- temp.model$err.rate[nrow(temp.model$err.rate),1]
}
oob.values
min(oob.values)
which(oob.values == min(oob.values))
model <- randomForest(x=merge_relab_model[,1:(ncol(merge_relab_model)-1)],
y=merge_relab_model[,ncol(merge_relab_model)],
ntree=501, mtry=12,
importance=TRUE, proximities=TRUE)
# Final model
merge_relab_model$converter <- meta_model[rownames(merge_relab_model), "converter"]
set.seed(151)
RF_converter_classify <- randomForest(x=merge_relab_model[,1:(ncol(merge_relab_model)-1)],
y=merge_relab_model[,ncol(merge_relab_model)],
ntree=501, importance=TRUE, proximities=TRUE )
summary(RF_converter_classify)
# Accuracy:
(95+20)/138
# Class prediction
## high converter:
TN= 20 # True Negatives
FN= 6 # False negatives
FP= 17 # False positives
TP= 95 # True positives
#Precision:
precision = TP / (TP+FP)
# Recall:
recall = TP / (TP+FN) # 0.9405941
# F1 score:
F1 <- 2 * ((precision * recall) / (precision + recall))
## low converter:
TN= 95
FN= 17
FP= 6
TP= 20
precision = TP / (TP+FP)
recall = TP / (TP+FN)
F1 <- 2 * ((precision * recall) / (precision + recall))
# Permutation Test
RF_converter_classify_sig <- rf.significance( x=RF_converter_classify,
xdata=merge_relab_model[,1:(ncol(merge_relab_model)-1)],
nperm=1000, ntree=501)
# Cross Validation
fit_control <- trainControl(method = "LOOCV")
RF_converter_classify_loocv <- train(merge_relab_model[,1:(ncol(merge_relab_model)-1)],
y=merge_relab_model[, ncol(merge_relab_model)],
method="rf", ntree=501,
tuneGrid=data.frame(mtry=25),
trControl=fit_control)
RF_converter_classify_loocv$results
# Identifying Important Features
par(mfrow=c(1,2))
RF_converter_classify_imp <- as.data.frame(RF_converter_classify$importance)
RF_converter_classify_imp$features <- rownames(RF_converter_classify_imp)
RF_state_classify_imp_sorted <- arrange(RF_converter_classify_imp, desc(MeanDecreaseAccuracy))
barplot(RF_state_classify_imp_sorted$MeanDecreaseAccuracy,
ylab="Mean Decrease in Accuracy (Variable Importance)",
main="RF Classification Variable Importance Distribution")
barplot(RF_state_classify_imp_sorted[1:10,"MeanDecreaseAccuracy"],
names.arg=RF_state_classify_imp_sorted[1:10,"features"],
ylab="Mean Decrease in Accuracy (Variable Importance)",
las=2, ylim=c(0,0.02), main="Classification RF")
important10 <- filter(RF_state_classify_imp_sorted, MeanDecreaseAccuracy > 0.004157128)
important10 <- arrange(important10, desc(MeanDecreaseAccuracy))
important10$features
important10 <- important10 %>% mutate(features=case_when(
features =="D_0__Bacteria.D_1__Firmicutes.D_2__Clostridia.D_3__Clostridiales.D_4__Lachnospiraceae.D_5__.Ruminococcus..gnavus.group" ~"g_Ruminococcus.gnavus.group",
features =="D_0__Bacteria.D_1__Firmicutes.D_2__Clostridia.D_3__Clostridiales.D_4__Christensenellaceae.D_5__Christensenellaceae.R.7.group"~ "g_Christensenellaceae.R.7.group",
features =="D_0__Bacteria.D_1__Firmicutes.D_2__Clostridia.D_3__Clostridiales.D_4__Ruminococcaceae.D_5__Ruminococcaceae.UCG.002" ~"g_Ruminococcaceae.UCG.002",
features =="D_0__Bacteria.D_1__Firmicutes.D_2__Clostridia.D_3__Clostridiales.D_4__Ruminococcaceae.D_5__Ruminococcus.1" ~"g_Ruminococcus.1",
features =="D_0__Bacteria.D_1__Firmicutes.D_2__Clostridia.D_3__Clostridiales.D_4__Ruminococcaceae.D_5__Ruminococcaceae.UCG.014" ~"g_Ruminococcaceae.UCG.014",
features =="D_0__Bacteria.D_1__Firmicutes.D_2__Clostridia.D_3__Clostridiales.D_4__Ruminococcaceae.D_5__Ruminococcaceae.UCG.005" ~"g_Ruminococcaceae.UCG.005",
features =="D_0__Bacteria.D_1__Firmicutes.D_2__Clostridia.D_3__Clostridiales.D_4__Ruminococcaceae.D_5__.Eubacterium..coprostanoligenes.group" ~"g_E.coprostanoligenes.group",
features =="D_0__Bacteria.D_1__Firmicutes.D_2__Clostridia.D_3__Clostridiales.D_4__Lachnospiraceae.D_5__Agathobacter"~ "g_Agathobacter",
features =="D_0__Bacteria.D_1__Firmicutes.D_2__Clostridia.D_3__Clostridiales.D_4__Ruminococcaceae.D_5__CAG.352"~ "g_Ruminococcaceae.CAG.352",
features =="D_0__Bacteria.D_1__Firmicutes.D_2__Negativicutes.D_3__Selenomonadales.D_4__Veillonellaceae.D_5__Megasphaera"~ "g_Megasphaera"))
important10$features <- as.factor(important10$features)
str(important10$features)
important10$features = factor(important10$features, levels = c("g_Megasphaera",
"g_Ruminococcaceae.CAG.352",
"g_Ruminococcus.gnavus.group",
"g_Agathobacter",
"g_Ruminococcaceae.UCG.014",
"g_Ruminococcaceae.UCG.005",
"g_Ruminococcus.1",
"g_Ruminococcaceae.UCG.002",
"g_Christensenellaceae.R.7.group",
"g_E.coprostanoligenes.group"))
pdf("Fig.2F_RF_top10_features.pdf", width = 9, height = 8)
ggplot(important10, aes(x=features, y=MeanDecreaseAccuracy)) +
geom_point(col="black", size=3) + # Draw points
geom_segment(aes(x=features,
xend=features,
y=min(MeanDecreaseAccuracy),
yend=max(MeanDecreaseAccuracy)),
linetype="dashed",
size=0.1) +
ylab("Mean Decrease Accuracy")+
xlab(element_blank())+
labs(title="Dot Plot",
subtitle="Make Vs Avg. Mileage",
caption="source: mpg") +
coord_flip()+
forest_theme.x
dev.off()
pdf("Fig.2G_Christensenellaceae.R.7.group.pdf",width=8, height=6)
ggplot(filter(map_meta_L6_ps, Time== "PRE" & !converter == "nc"),
aes(x=converter, y=D_0__Bacteria.D_1__Firmicutes.D_2__Clostridia.D_3__Clostridiales.D_4__Christensenellaceae.D_5__Christensenellaceae.R.7.group,
color= converter)) +
geom_boxplot(lwd=1)+
geom_dotplot(binaxis='y', stackdir='center', dotsize=0.4)+
xlab(element_blank()) +
ggtitle("Christensenellaceae.R.7.group") +
ylab('Rel. abundance [%]') +
scale_y_log10(label=percent_format_signif) +
facet_wrap(~cohort,
labeller= labeller(cohort=study_names))+
scale_color_manual(values = conv_color) +
geom_hline(yintercept =6.059442e-07, linetype="dashed", color = "lightgrey")+
facet_theme
dev.off()
pdf("Fig.2G.E.coprostanoligenes.group.pdf",width=8, height=6)
ggplot(filter(map_meta_L6_ps, Time== "PRE" & !converter == "nc"),
aes(x=converter, y=D_0__Bacteria.D_1__Firmicutes.D_2__Clostridia.D_3__Clostridiales.D_4__Ruminococcaceae.D_5__.Eubacterium..coprostanoligenes.group,
color= converter)) +
geom_boxplot(lwd=1)+
geom_dotplot(binaxis='y', stackdir='center', dotsize=0.4)+
xlab(element_blank()) +
ggtitle("E. coprostanoligenes group") +
ylab('Rel. abundance [%]') +
scale_y_log10(label=percent_format_signif) +
facet_wrap(~cohort,
labeller= labeller(cohort=study_names))+
scale_color_manual(values = conv_color) +
geom_hline(yintercept =6.059442e-07, linetype="dashed", color = "lightgrey")+
facet_theme
dev.off()
#### Figure 3
##### Correlation of SCFA with fecal sterol levels
list <- colnames(meta_mean_final[,-c(23:28)])
map_combined_SCFA_melt <- reshape2::melt(meta_mean_final, id=list)
map_combined_SCFA_melt <- dplyr::rename(map_combined_SCFA_melt, param=variable)
map_combined_SCFA_melt <- dplyr::rename(map_combined_SCFA_melt, conc=value)
map_combined_SCFA_melt$conc<- as.numeric(map_combined_SCFA_melt$conc)
table(map_combined_SCFA_melt$param)
table(filter(meta_mean_final, cohort == "KD" & Time == "PRE")$converter)
table(filter(meta_mean_final, cohort == "CF" & Time == "PRE")$converter)
mean(filter(meta_mean_final, cohort == "KD" & Time == "PRE" & converter== "low")$Acetate)
sd(filter(meta_mean_final, cohort == "KD" & Time == "PRE" & converter== "low")$Acetate)
mean(filter(meta_mean_final, cohort == "KD" & Time == "PRE" & converter== "low")$Propionate)
sd(filter(meta_mean_final, cohort == "KD" & Time == "PRE" & converter== "low")$Propionate)
mean(filter(meta_mean_final, cohort == "KD" & Time == "PRE" & converter== "low")$Butyrate)
sd(filter(meta_mean_final, cohort == "KD" & Time == "PRE" & converter== "low")$Butyrate)
mean(filter(meta_mean_final, cohort == "KD" & Time == "PRE" & converter== "low")$iso.Butyrate)
sd(filter(meta_mean_final, cohort == "KD" & Time == "PRE" & converter== "low")$iso.Butyrate)
mean(filter(meta_mean_final, cohort == "KD" & Time == "PRE" & converter== "high")$Acetate)
sd(filter(meta_mean_final, cohort == "KD" & Time == "PRE" & converter== "high")$Acetate)
mean(filter(meta_mean_final, cohort == "KD" & Time == "PRE" & converter== "high")$Propionate)
sd(filter(meta_mean_final, cohort == "KD" & Time == "PRE" & converter== "high")$Propionate)
mean(filter(meta_mean_final, cohort == "KD" & Time == "PRE" & converter== "high")$Butyrate)
sd(filter(meta_mean_final, cohort == "KD" & Time == "PRE" & converter== "high")$Butyrate)
mean(filter(meta_mean_final, cohort == "KD" & Time == "PRE" & converter== "high")$iso.Butyrate)
sd(filter(meta_mean_final, cohort == "KD" & Time == "PRE" & converter== "high")$iso.Butyrate)
corr_colnames_meta <-colnames(meta_mean_final[,23:28])
corr_spearman <- data.frame()
df_corr <- filter(map_combined_SCFA_melt, !low_conc == "x")
for( i in unique(corr_colnames_meta)) {
tmp <- filter(df_corr, param == i)
x = tmp$conc
y = tmp$Coprostanol.Cholesterol
tmp_corr_spearman <- cor.test(x, y, method="spearman", exact = FALSE)
rho = tmp_corr_spearman$estimate
p = tmp_corr_spearman$p.value
nrow = nrow(corr_spearman)+1
corr_spearman[nrow, "p.value"] = p
corr_spearman[nrow, "rho"] = rho
corr_spearman[nrow, "column"] = i
}
corr_spearman[,"metadata"] <- "Coprostanol/Cholesterol"
corr_spearman[,"data"] <- "all samples, both cohorts"
t1 <- corr_spearman
df_corr <- filter(map_combined_SCFA_melt, !low_conc == "x")
corr_spearman <- data.frame()
for( i in unique(corr_colnames_meta)) {
tmp <- filter(df_corr, param == i)
x = tmp$conc
y = tmp$Cholesterol
tmp_corr_spearman <- cor.test(x, y, method="spearman", exact = FALSE)
rho = tmp_corr_spearman$estimate
p = tmp_corr_spearman$p.value
nrow = nrow(corr_spearman)+1
corr_spearman[nrow, "p.value"] = p
corr_spearman[nrow, "rho"] = rho
corr_spearman[nrow, "column"] = i
}
corr_spearman[,"metadata"] <- "fecal Cholesterol"
corr_spearman[,"data"] <- "all samples, both cohorts"
t2 <- corr_spearman
corr_spearman <- data.frame()
df_corr <- filter(map_combined_SCFA_melt, !low_conc == "x")
for( i in unique(corr_colnames_meta)) {
tmp <- filter(df_corr, param == i)
x = tmp$conc
y = tmp$Coprostanol
tmp_corr_spearman <- cor.test(x, y, method="spearman", exact = FALSE)
rho = tmp_corr_spearman$estimate
p = tmp_corr_spearman$p.value
nrow = nrow(corr_spearman)+1
corr_spearman[nrow, "p.value"] = p
corr_spearman[nrow, "rho"] = rho
corr_spearman[nrow, "column"] = i
}
corr_spearman[,"metadata"] <- "fecal Coprostanol"
corr_spearman[,"data"] <- "all samples, both cohorts"
t3 <- corr_spearman
tmp_bind1 <- rbind(t1, t2, t3)
tmp_bind1$p.adjusted <- p.adjust(tmp_bind1$p.value, method = "BH")
corr_spearman <- data.frame()
df_corr <- filter(map_combined_SCFA_melt, !low_conc == "x" & Time == "PRE")
for( i in unique(corr_colnames_meta)) {
tmp <- filter(df_corr, param == i)
x = tmp$conc
y = tmp$Coprostanol.Cholesterol
tmp_corr_spearman <- cor.test(x, y, method="spearman", exact = FALSE)
rho = tmp_corr_spearman$estimate
p = tmp_corr_spearman$p.value
nrow = nrow(corr_spearman)+1
corr_spearman[nrow, "p.value"] = p
corr_spearman[nrow, "rho"] = rho
corr_spearman[nrow, "column"] = i
}
corr_spearman[,"metadata"] <- "Coprostanol/Cholesterol"
corr_spearman[,"data"] <- "only PRE, both cohorts"
t1 <- corr_spearman
corr_spearman <- data.frame()
df_corr <- filter(map_combined_SCFA_melt, !low_conc == "x" & Time == "PRE")
for( i in unique(corr_colnames_meta)) {
tmp <- filter(df_corr, param == i)
x = tmp$conc
y = tmp$Cholesterol
tmp_corr_spearman <- cor.test(x, y, method="spearman", exact = FALSE)
rho = tmp_corr_spearman$estimate
p = tmp_corr_spearman$p.value
nrow = nrow(corr_spearman)+1
corr_spearman[nrow, "p.value"] = p
corr_spearman[nrow, "rho"] = rho
corr_spearman[nrow, "column"] = i
}
corr_spearman[,"metadata"] <- "fecal Cholesterol"
corr_spearman[,"data"] <- "only PRE, both cohorts"
t2 <- corr_spearman
corr_spearman <- data.frame()
df_corr <- filter(map_combined_SCFA_melt, !low_conc == "x" & Time == "PRE")
for( i in unique(corr_colnames_meta)) {
tmp <- filter(df_corr, param == i)
x = tmp$conc
y = tmp$Coprostanol
tmp_corr_spearman <- cor.test(x, y, method="spearman", exact = FALSE)
rho = tmp_corr_spearman$estimate
p = tmp_corr_spearman$p.value
nrow = nrow(corr_spearman)+1
corr_spearman[nrow, "p.value"] = p
corr_spearman[nrow, "rho"] = rho
corr_spearman[nrow, "column"] = i
}
corr_spearman[,"metadata"] <- "fecal Coprostanol"
corr_spearman[,"data"] <- "only PRE, both cohorts"
t3 <- corr_spearman
tmp_bind2 <- rbind(t1, t2, t3)
tmp_bind2$p.adjusted <- p.adjust(tmp_bind2$p.value, method = "BH")
corr_spearman <- data.frame()
df_corr <- filter(map_combined_SCFA_melt, !low_conc == "x" & Time == "POST")
for( i in unique(corr_colnames_meta)) {
tmp <- filter(df_corr, param == i)
x = tmp$conc
y = tmp$Coprostanol.Cholesterol
tmp_corr_spearman <- cor.test(x, y, method="spearman", exact = FALSE)
rho = tmp_corr_spearman$estimate
p = tmp_corr_spearman$p.value
nrow = nrow(corr_spearman)+1
corr_spearman[nrow, "p.value"] = p
corr_spearman[nrow, "rho"] = rho
corr_spearman[nrow, "column"] = i
}
corr_spearman[,"metadata"] <- "Coprostanol/Cholesterol"
corr_spearman[,"data"] <- "only POST, both cohorts"
t1 <- corr_spearman
corr_spearman <- data.frame()
df_corr <- filter(map_combined_SCFA_melt, !low_conc == "x" & Time == "POST")
for( i in unique(corr_colnames_meta)) {
tmp <- filter(df_corr, param == i)
x = tmp$conc
y = tmp$Cholesterol
tmp_corr_spearman <- cor.test(x, y, method="spearman", exact = FALSE)
rho = tmp_corr_spearman$estimate
p = tmp_corr_spearman$p.value
nrow = nrow(corr_spearman)+1
corr_spearman[nrow, "p.value"] = p
corr_spearman[nrow, "rho"] = rho
corr_spearman[nrow, "column"] = i
}
corr_spearman[,"metadata"] <- "fecal Cholesterol"
corr_spearman[,"data"] <- "only POST, both cohorts"
t2 <- corr_spearman
corr_spearman <- data.frame()
df_corr <- filter(map_combined_SCFA_melt, !low_conc == "x" & Time == "POST")
for( i in unique(corr_colnames_meta)) {
tmp <- filter(df_corr, param == i)
x = tmp$conc
y = tmp$Coprostanol
tmp_corr_spearman <- cor.test(x, y, method="spearman", exact = FALSE)
rho = tmp_corr_spearman$estimate
p = tmp_corr_spearman$p.value
nrow = nrow(corr_spearman)+1
corr_spearman[nrow, "p.value"] = p
corr_spearman[nrow, "rho"] = rho
corr_spearman[nrow, "column"] = i
}
corr_spearman[,"metadata"] <- "fecal Coprostanol"
corr_spearman[,"data"] <- "only POST, both cohorts"
t3 <- corr_spearman
tmp_bind3 <- rbind(t1, t2, t3)
tmp_bind3$p.adjusted <- p.adjust(tmp_bind3$p.value, method = "BH")
tmp_bind <- rbind(tmp_bind1, tmp_bind2, tmp_bind3)
tmp_bind$p.adjusted_all <- p.adjust(tmp_bind$p.value, method = "BH")
pdf("Fig.3A.SCFAvsSTE.PRE.samples.pdf", width = 12, height = 16)
ggscatter(filter(map_combined_SCFA_melt, Time == "PRE" &
!low_conc == "x"),
x="Cholesterol",
y="conc", color = "conv_mean",shape = "cohort",
size = 3.5, repel = TRUE, add = "reg.line",
add.params = list(color="black")) +
scale_colour_manual(values=conv_color)+
facet_wrap(~param, scales = "free", ncol=3,
labeller= labeller(param=param_names)) +
xlab("Fecal Cholesterol [nmol/mg DW]") +
ylab("[nmol/g DW]") +
facet_theme.x
dev.off()
pdf("Fig.3B.SCFAvsSTA.PRE.samples.pdf", width = 12, height = 16)
ggscatter(filter(map_combined_SCFA_melt, Time == "PRE" &
!low_conc == "x"),
x="Coprostanol",
y="conc", color = "conv_mean",shape = "cohort",
size = 3.5, repel = TRUE, add = "reg.line",
add.params = list(color="black")) +
scale_colour_manual(values=conv_color)+
facet_wrap(~param, scales = "free", ncol=3,
labeller= labeller(param=param_names)) +
xlab("Fecal Coprostanol [nmol/mg DW]") +
ylab("[nmol/g DW]") +
facet_theme.x
dev.off()
x="Cholesterol",
y="Propionate", color = "conv_mean",shape = "cohort",
size = 2.5, repel = TRUE, add = "reg.line",
add.params = list(color="black")) +
scale_colour_manual(values=conv_color)+
xlab("fecal Cholesterol [nmol/mg DW]") +
ylab("Propionate [nmol/g DW]") +
scatter_theme
dev.off()
pdf("Fig.3A.Propionate.vs.STA.PRE.samples.pdf", width = 7, height = 7)
ggscatter(filter(meta_mean_final, Time == "PRE" &
!low_conc == "x"),
x="Coprostanol",
y="Propionate", color = "conv_mean",shape = "cohort",
size = 2.5, repel = TRUE, add = "reg.line",
add.params = list(color="black")) +
scale_colour_manual(values=conv_color)+
xlab("fecal Coprostanol [nmol/mg DW]") +
ylab("Propionate [nmol/g DW]") +
scatter_theme
dev.off()
pdf("Fig.3A.Butyrate.vs.STE.PRE.samples.pdf", width = 7, height = 7)
ggscatter(filter(meta_mean_final, Time == "PRE" &
!low_conc == "x"),
x="Cholesterol",
y="Butyrate", color = "conv_mean",shape = "cohort",
size = 2.5, repel = TRUE, add = "reg.line",
add.params = list(color="black")) +
scale_colour_manual(values=conv_color)+
xlab("fecal Cholesterol [nmol/mg DW]") +
ylab("Butyrate [nmol/g DW]") +
scatter_theme
dev.off()
pdf("Fig.3A.Butyrate.vs.STA.PRE.samples.pdf", width = 7, height = 7)
ggscatter(filter(meta_mean_final, Time == "PRE" &
!low_conc == "x"),
x="Coprostanol",
y="Butyrate", color = "conv_mean",shape = "cohort",
size = 2.5, repel = TRUE, add = "reg.line",
add.params = list(color="black")) +
scale_colour_manual(values=conv_color)+
xlab("fecal Coprostanol [nmol/mg DW]") +
ylab("Butyrate [nmol/g DW]") +
scatter_theme
dev.off()
pdf("Fig.3B.Iso.Butyrate.vs.STE.PRE.samples.pdf", width = 7, height = 7)
ggscatter(filter(meta_mean_final, Time == "PRE" &
!low_conc == "x"),
x="Cholesterol",
y="Iso.Butyrate", color = "conv_mean",shape = "cohort",
size = 2.5, repel = TRUE, add = "reg.line",
add.params = list(color="black")) +
scale_colour_manual(values=conv_color)+
xlab("fecal Cholesterol [nmol/mg DW]") +
ylab("Iso-Butyrate [nmol/g DW]") +
scatter_theme
dev.off()
pdf("Fig.3B.Iso.Butyrate.vs.STA.PRE.samples.pdf", width = 7, height = 7)
ggscatter(filter(meta_mean_final, Time == "PRE" &
!low_conc == "x"),
x="Coprostanol",
y="Iso.Butyrate", color = "conv_mean",shape = "cohort",
size = 2.5, repel = TRUE, add = "reg.line",
add.params = list(color="black")) +
scale_colour_manual(values=conv_color)+
xlab("fecal Coprostanol [nmol/mg DW]") +
ylab("Iso-Butyrate [nmol/g DW]") +
scatter_theme
dev.off()
map_combined_SCFA_melt$low_conc[is.na(map_combined_SCFA_melt$low_conc)] <- ""
pairwise.wilcox.test(filter(map_combined_SCFA_melt, !conv_mean == "nc" & cohort == "KD" & Time == "PRE" & param == "Propionate")$conc,
filter(map_combined_SCFA_melt, !conv_mean == "nc" & cohort == "KD" & Time == "PRE" & param == "Propionate")$conv_mean,
p.adjust.method = 'BH', paired = F)
pairwise.wilcox.test(filter(map_combined_SCFA_melt, !conv_mean == "nc" & cohort == "KD" & Time == "PRE" & param == "iso.Butyrate")$conc,
filter(map_combined_SCFA_melt, !conv_mean == "nc" & cohort == "KD" & Time == "PRE" & param == "iso.Butyrate")$conv_mean,
p.adjust.method = 'BH', paired = F)
pairwise.wilcox.test(filter(map_combined_SCFA_melt, !conv_mean == "nc" & cohort == "KD" & Time == "PRE" & param == "Butyrate")$conc,
filter(map_combined_SCFA_melt, !conv_mean == "nc" & cohort == "KD" & Time == "PRE" & param == "Butyrate")$conv_mean,
p.adjust.method = 'BH', paired = F)
pairwise.wilcox.test(filter(map_combined_SCFA_melt, !conv_mean == "nc" & cohort == "KD" & Time == "PRE" & param == "Acetate")$conc,
filter(map_combined_SCFA_melt, !conv_mean == "nc" & cohort == "KD" & Time == "PRE" & param == "Acetate")$conv_mean,
p.adjust.method = 'BH', paired = F)
pairwise.wilcox.test(filter(map_combined_SCFA_melt, !conv_mean == "nc" & cohort == "CF" & Time == "PRE" & param == "Propionate")$conc,
filter(map_combined_SCFA_melt, !conv_mean == "nc" & cohort == "CF" & Time == "PRE" & param == "Propionate")$conv_mean,
p.adjust.method = 'BH', paired = F)
pairwise.wilcox.test(filter(map_combined_SCFA_melt, !conv_mean == "nc" & cohort == "CF" & Time == "PRE" & param == "iso.Butyrate")$conc,
filter(map_combined_SCFA_melt, !conv_mean == "nc" & cohort == "CF" & Time == "PRE" & param == "iso.Butyrate")$conv_mean,
p.adjust.method = 'BH', paired = F)
pairwise.wilcox.test(filter(map_combined_SCFA_melt, !conv_mean == "nc" & cohort == "CF" & Time == "PRE" & param == "Butyrate")$conc,
filter(map_combined_SCFA_melt, !conv_mean == "nc" & cohort == "CF" & Time == "PRE" & param == "Butyrate")$conv_mean,
p.adjust.method = 'BH', paired = F)
pairwise.wilcox.test(filter(map_combined_SCFA_melt, !conv_mean == "nc" & cohort == "CF" & Time == "PRE" & param == "Acetate")$conc,
filter(map_combined_SCFA_melt, !conv_mean == "nc" & cohort == "CF" & Time == "PRE" & param == "Acetate")$conv_mean,
p.adjust.method = 'BH', paired = F)
mean(filter(map_combined_SCFA, !conv_mean == "nc" & cohort == "CF" & Time == "PRE"))
#### Figure 4
##### Associatons with serum lipid levels and converter types
# KD cohort
table(filter(meta_mean_final, cohort == "KD" & Time == "PRE")$converter)
table(filter(meta_mean_final, cohort == "CF" & Time == "PRE")$converter)
pairwise.wilcox.test(filter(meta_mean_final, !conv_mean == "nc" & cohort == "KD" & Time == "PRE")$blood_cholesterol,
filter(meta_mean_final, !conv_mean == "nc" & cohort == "KD" & Time == "PRE")$converter,
p.adjust.method = 'BH', paired = F)
pairwise.wilcox.test(filter(meta_mean_final, !conv_mean == "nc" & cohort == "KD" & Time == "PRE")$TG,
filter(meta_mean_final, !conv_mean == "nc" & cohort == "KD" & Time == "PRE")$converter,
p.adjust.method = 'BH', paired = F)
pairwise.wilcox.test(filter(meta_mean_final, !conv_mean == "nc" & cohort == "KD" & Time == "PRE")$LDL,
filter(meta_mean_final, !conv_mean == "nc" & cohort == "KD" & Time == "PRE")$converter,
p.adjust.method = 'BH', paired = F)
pairwise.wilcox.test(filter(meta_mean_final, !conv_mean == "nc" & cohort == "KD" & Time == "PRE")$HDL,
filter(meta_mean_final, !conv_mean == "nc" & cohort == "KD" & Time == "PRE")$converter,
p.adjust.method = 'BH', paired = F)
pairwise.wilcox.test(filter(meta_mean_final_add, !conv_mean == "nc" & cohort == "KD" & Time == "PRE")$Glucose,
filter(meta_mean_final_add, !conv_mean == "nc" & cohort == "KD" & Time == "PRE")$converter,
p.adjust.method = 'BH', paired = F)
pairwise.wilcox.test(filter(meta_mean_final_add, !conv_mean == "nc" & cohort == "KD" & Time == "PRE")$Insulin,
filter(meta_mean_final_add, !conv_mean == "nc" & cohort == "KD" & Time == "PRE")$converter,
p.adjust.method = 'BH', paired = F)
meta_mean_final$converter <- factor(meta_mean_final$converter, levels = c("low", "high", "nc"))
pdf("Fig.4A.Serum_HDL_Converter.KD.pdf",width=5, height=5)
ggplot(filter(meta_mean_final, cohort == "KD" & Time == "PRE" & !converter == "nc"),
aes(x=converter, y=HDL,
color= converter,
fill = converter)) +
geom_boxplot(lwd=1, width=0.5, fill= "white", outlier.shape = NA)+
geom_jitter(width = 0.2, size = 2.5)+
stat_compare_means(method = "wilcox.test", paired= F,
label = "p.signif", label.x = 1.5, #label.y = 60,
size=10)+
xlab(element_blank()) +
ylab('mg/dL') +
ggtitle("HDL-C")+
scale_color_manual(values = n2)+
scale_fill_manual(values = n2)+
scale_y_continuous(expand = expansion(mult=c(0.05,0.1)))+
box_theme
dev.off()
pdf("Fig.4A.Serum_TG_Converter.KD.pdf",width=5, height=5)
ggplot(filter(meta_mean_final, cohort == "KD" & Time == "PRE" & !converter == "nc"),
aes(x=converter, y=TG,
color= converter,
fill = converter)) +
geom_boxplot(lwd=1, width=0.5, fill= "white", outlier.shape = NA)+
geom_jitter(width = 0.2, size = 2.5)+
stat_compare_means(method = "wilcox.test", paired= F,
label = "p.signif", label.x = 1.5, #label.y = 60,
size=10)+
xlab(element_blank()) +
ylab('mg/dL') +
ggtitle("TAG")+
scale_color_manual(values = n2)+
scale_fill_manual(values = n2)+
scale_y_continuous(expand = expansion(mult=c(0.05,0.1)))+
box_theme
dev.off()
pdf("Fig.4A.Serum_TotalCholesterol_Converter.KD.pdf",width=5, height=5)
ggplot(filter(meta_mean_final, cohort == "KD" & Time == "PRE" & !converter == "nc"),
aes(x=converter, y=blood_cholesterol,
color= converter,
fill = converter)) +
geom_boxplot(lwd=1, width=0.5, fill= "white", outlier.shape = NA)+
geom_jitter(width = 0.2, size = 2.5)+
stat_compare_means(method = "wilcox.test", paired= F,
label = "p.signif", label.x = 1.5, #label.y = 60,
size=7)+
xlab(element_blank()) +
ylab('mg/dL') +
ggtitle("Total Cholesterol")+
scale_color_manual(values = n2)+
scale_fill_manual(values = n2)+
scale_y_continuous(expand = expansion(mult=c(0.05,0.1)))+
box_theme
dev.off()
pdf("Fig.4A.Serum_LDL_Converter.KD.pdf",width=5, height=5)
[truncated: 1,518 more rows]
